# Supplementary material for: Inference of the Xenopus tropicalis embryonic regulatory network and spatial gene expression patterns
Source: BMC Syst Biol. 2014 Jan 8;8:3. doi: 10.1186/1752-0509-8-3 (PMC3896677; doi:10.1186/1752-0509-8-3)
Supplement: Additional file 2 — Nanostring probes. The list of 177 genes with the NanoString probes. [file 1752-0509-8-3-S2.xlsx]

## Sheet: Sheet1
CODESET DETAILS
official symbol	gene ID (v.7) / NCBI Accession Numbers	Probe Sequence
hes9.1	Xetro.G01637	CACAGTCCAGTCTAGTCCAAATAGAAGGGCACTCTAAATATCACCAGGACTCTCTGCAGTTCGTCTCCCCAAAGAACCAGTCAGAGTTTCCAGAGAAGCT
foxa4a	Xetro.D01106	TCCACAGTTCCAACAAGCATGCCTTATATGAGTAATGGCTTATCAGGGCCTGTTACCAGTATTCAGGGAAACCTAGGCTCTCTTGGTTCCATGACCCAAG
foxd4l1.1	Xetro.A01688	AAGCTAAGCTGCACTGAAAGTGAGAGCGATTCCTCTGGAGAGAGTGAAGGAGGTACTTCTAAAGACTCCCCAGCCACCCCATCTGGTGGCAAAGCCAAAA
foxh1	Xetro.K01510	CAAGGGTAACTTCTGGACGGTCGACGTTTCCCGGATACCTCTGGATGCTATGAAGCTGCAGAACACTGCGTTGACCCGTGGTGGATCAGACTACTTTGTC
sp5l	NM_001113917.1	ATCTTGTAAAGCTGCTGCTTCCTTCCAGCGGGACAAACCTCATGGCTTCTCTGGTTCTGCAAAGAGACAACACACTGCAGGCTTATTTACAGGACAGAAC
sia3	XM_002942163.2	CTCCAGCTGCTTAAAACGGCCTCTATGGGAAGAGGAAGAAAGAGTGTGTAAGAAAATGAAATCTGAGCCTGAAGACCTTCTGCCCACCTTGAGTGCCAGA
sox17b.2	NM_001097368.1	AGCCCAGATGGTGGCTACGCCAGCGATGATCAATTTCATGGAAACTGCTCAGTGCCAATCATGATGGGCCAGTACGAATGGACCGACCCCCTGACCATGT
tbx6	NM_001007994.1	CCTGACTGTCACAGCCTATCAGAACGAGAAGATTACGCAGCTGAAGATTCAGACCAACCCGTTTGCGAAAGGATTTCGGGAGGACGGAATGAAGAGCAAA
tcf7l1	Xetro.C00416	TTACTTACAGATGAAATGGCCCCTACTGGATTCCCCCAGTACGGCTGGTTTAAAAGATGCCCGGTCGCCATCCCCTGCCCACCTGTCCAACAAGGTTCCG
zbtb17	NM_001011141.1	CAGCTGGCCAATCACATCCGCCATCACGACAACATTCGGCCGCACAAGTGCAGTGTGTGTAACAAAGCCTTCGTCAATGTGGGGGACCTGACCAAGCACG
zgpat	NM_001016444.2	AAGAGGGCGCTAAGCGTTCAGGTGGCAGTTACAGCCCAGCGGATCCAACAGAAGCAGCGAGAGATCGGCCATTTACAGGAAGCTCTGGCCCGCAACGTGG
nodal3	Xetro.C00176	GATTGATAAAAGATGAATACATACCATCAAAGGAACTCTATCTGAGAGACCTGGAGAAGAGTGACACAGAGATAGGAGCAGAAAAAGTTAATATAGTGAA
nodal	Xetro.G00821	TTACAGTAATGCCAGGTATTCAAACAATCAGCAACTCTAGAAGGCACAGAAGAAGTCACATCTTTAAGGAACACTTGGGTATGAAGCATGTTCCAACTGC
lefty	Xetro.E01625	CAAAGTTGGTTCGTTTCACCACCCAGAGCGCTTCGGATAACTCTCTGGGGAAACCAGAACTTGTTCTATACACACTCAACCTGGATGAGCATGGGGCCCG
bmp2	Xetro.E01404	CACATAAACAGCCGAACCATGGGTTTGTTGTTGAAGTGACTCACTTGGACAATGACAAAAATGTGCCGAAGAAGCATGTGAGGATTAGCAGGTCTTTAGT
bmp4	Xetro.H01434	GATTGTGGCACCTCCTGGATACCAGGCTTTTTACTGCCATGGAGATTGTCCATTTCCCTTGGCTGATCACCTAAACTCAACTAACCATGCTATTGTACAA
bmp7.1	Xetro.J00905	AGAACAAAACGGGTTCTGTGCTCCTTTGGACATACTTCTTGTGGAGGATCATCCTGGCCGACTTCACCTTGGACAATGAGGTGCACTCTAGTTTTATCCA
gdf3	Xetro.A02317	TAGGCCAACTGGAAATTAAGTTCAAGCACAACTCGTATTATGGACAACAGTTCCATCTGCGCCTCTACCGCACCCTTCAGCTATCTCTAAAGGGTATGAG
fgf8	Xetro.G00534	ATCTTTGACATAAAAAAAAAAAGACCTCAAGACGTGCAACTGCATGACGATGAAATGAAATGCATCCCAGTGGTAGGAAACAGTTGTAAGAAATAGTGAT
fgf2	Xetro.A02742	AAGAGGCTCTACTGCAAGAATGGGGGCTACTTCCTCAGGATTAACTCAGACGGGAGAGTGGACGGATCAAGGGATAAAAGTGACTTACACATAAAATTAC
fgf20	Xetro.A03016	AGAGATGGAACCAGAGCTAAAAGACATCAGAAATTCACACATTTTTTGCCCAGACCTGTAGATCCTGAAAAAGTTCCAGAACTCTACAAAGATGTCATAG
fgf12	Xetro.E00083	ACATTTTGTACCAAAACCTATAGAAGTATGCATGTACAGAGAGCCATCATTGCATGAAATTGGAGAGAAGCAACAACGTTCAAGAAAAAGTTCAGGGACA
fgf9	Xetro.B01761	CGGACACTGGACGGAGATATTACGTAGCGTTGAATAAAGATGGGACTCCACGTGACGGGACTAGGACTAAACGGCACCAGAAATTTACCCATTTTTTACC
fgf14	Xetro.B01108	GTAGAGCCTGGTTCTTAGGTCTAAATAAAGAAGGACAAGTCATGAAAGGAAACAGAGTCAAGAAAACAAAACCAGCAGCTCATTTTCTACCCAAGCCATT
wnt11	Xetro.B02296	CCCACCTTCCACCAGGACTTAGAGAGAGGTACACGGGAGTCGGCGTTTGTTTACGCCCTTTCGGCGGCGGCCATTAGCCACACAATCGCGAGAGCCTGTA
wnt7b	Xetro.B02605	GAATATCATCTGCAATAAAATCCCAGGGTTGGCGCCTCGGCAAAGAGCGATCTGCGAAAGCCGCCCAGATGCCATCATAGTTATTGGCGAAGGGGCACAG
nog	Xetro.J00414	TGCATTTGACCATCTTAAGGTGGAGATGTCAACGCAGGGTTCAGCAGAAGTGTGCATGGATAACCATTCAGTACCCTGTCATATCTGAGTGCAAATGTTC
smad6	Xetro.C00766	CTGGGAGCATCGTACTCGCGTGGGCCGTCTCTATGCAGTGTGCCAGCCTTCAGTAAGCATTTTCTATGATCTACCTCAGGGAAGCGGCTTCTGTCTGGGC
smad7	Xetro.A00087	GACAACCCGGACTCTAGGACGTTATTGGTCCACAAAGTGTTCCCTGGATTTTCCATCAAAGCGTTTGACTACGAGAAGGCTTACAGTTTGCAGAGACCCA
frzb	Xetro.I00916	CGTGTTCCCGGGCAATTGTTTTATTCAACTTCAAGTGGCAGAACGGTGACCGAACATCTAGGCCTGATGAAGCACAATTCATTTCTGATCGACCAATGGT
frzb2 [provisional]	Xetro.D02269	CACCAAAAAGAACATCACTTCGGCTAACCTGTATGACTTTGATTTGGATTCCAAACTCGAGATCCTGAAACACGGCTCCTTGCCTAAAACAGACGTCCTC
LOC447976	XM_002940075.1	TACACACAGACAGCATTGGTTACACCAGAGTTGAGATTGTTTGACGTTGTTATCCCACATGGGCACATAATAATGGGCTGATTAACCAGTTCTTGACCAA
ins	NM_001100236.1	TGGTACTTGTGCTCCTTTTCTCTACACCCAACACCGAAGCTCTAGCTAACCAACACCTGTGTGGGTCTCACCTGGTAGAAGCCCTGTATCTAGTATGTGG
krt5.4	Xetro.B01547	GGTGGCATGGGAGGCCCAGGATTTGATGGAGGGGATATGGGATTCCCTGTTTGCCCACCTGGTGGAATTCAGCAGGTTACTATCAATACACAACTTCTGC
lin28	Xetro.B00011	CTATGACCAAGAAGGAGGGAACTGATCTTGAGACCCCAGTGGATGTTTTTGTTCATCAGAGCAAGCTCCACATGGAAGGCTTTCGCAGCTTAAAGGAAGG
post	Xetro.A03004	CAACTTCCAAAGATGGTAAAGAAGATAAAATTGGCTAATGAGATAGTCATGTTATTAAAAATGAAAGGCATTGCTGAGCAAAAGGCAGTACAGTGGAACA
znf395	Xetro.K05255	GCTGTATCCTGGCCAAAAGGTTTATATCACGCACAATGGCAGGGAGTACGTTGGTGCGGTGGAGCAGCACAATCACGTGGATGACGAGGTGAAGCTGTTT
tfap2b	Xetro.K05154	ACCGAGGCCCTCAAAGGAATGGACAAGATGTTTCTGAATAACAACAGTGCCAACAGGCATACCTCTGGGGAAGGACCAGGTAGTAAAAACGGAGATAAGG
gata4	Xetro.K05138	GGACTCACATACGCCTAATACTGAAGGACGCTGAAACTCTCGGACCTGTGGATTTTCTGGTGCTGGGACCCACTGAGGATTGAATTGCTAGGATGTATCA
sox7	Xetro.K05126	TAGCAGATGCAACGGCCACATACTACAACAGTTATAGTGTTTCTTAGGACCCGGAGAAGATCGGGTCTGGGACAGAGCAAGCAGTATTATTTTGGAATGA
myod1	Xetro.K04379	GGAGGAGGCTCAGTAAGGTCAATGAGGCGTTTGAGACCCTCAAGCGATGCACCTCGACCAACCCCAACCAGAGGCTCCCGAAAGTGGAGATTTTGCGCAA
osr1	Xetro.K04283	TTAGAATCTATTTCTGGGTATCAGGGGGGAACAAGACGCAGGTAGTTGGTACTATACAGGGCCCAGTGGCTGCGGTGCTCTCATCCGTCAGTAATTCATT
FoxH1.2	Xetro.K04008	CCAATGTAGTGGCCCCTCCAAGCGTCCATCCACTGCTATTGTACTCCAACTTCCCTTCTATTTCTATCTATAACTACCTGCCCCCACCCTATGGCAGCCC
gli2	Xetro.K02647	GAGGAGGCAGATCCGAGCCCCAAAGACAACGCTTTGCTTTATTATTCCGCGCAGATTCACATGTTCGAGCCAAATGGAACCTTCAGCCCTGGCATAGACT
gata5	Xetro.K02609	GGGGGGCCAAGCTGCCAATCAAACCAGGGGCGGTGATTTTAACCTCTTATTTTTTGGAATCCTCCCGACGTTACGGCAAAACCATCTGCTCCAACACCGA
a2m	Xetro.K01697	ACGGGGTTTGTGAGGAGATTTCCCAACGTGCCGATCTTAATGGCTGCATCTCGGATGTGGTGAACACCAAAGTCTTCCAGATGAGACGGGCAGGTTATGA
hes7.2	Xetro.K01344	AGGAGAGACCGAATTAATCAGAGCCTGGAACATCTAAGGACCCTTCTCTTGGAGGCCACTCATGATGAGACTTTAAAAAACCCCAAGGCTGAAAAGGCCG
hes7.1	Xetro.K01343	CCACCGACACTCCAAAACCCACTCCTTCCATTGGGTACCAAGACTCAGCACCACATTTATCTTCCAACACCATCTCCGTCAGCCCCACAAAGACTCTGGT
zc3h3	Xetro.K01035	TGTAGCCGGGAAACATCAGAAACGGCCGCCTTCACAGACAATCTGCATTTCATCTCAGGAATCTGTGCGGTTACACTCCCAGGCCGCTGTCCCTAAACCA
sia1	Xetro.K00673	TTCCACAGGAGCCCCAGGTCGGCAAAACCATGAAGTTTGAAGAACCAGAACAACATAGAGGATCAGCTAGGTTTGACCCCCTAGTCAACAGCCTGCAGTT
sia2	Xetro.K00672	CTAGAACCCAACAAGGAGTCACTATCCACTAACAATGAGATATCCAAGGGCCGTAAACGGCCATTGTATGAAGAGGAGCAGAGGGAAAGCAAGAAGCCCA
znf217	Xetro.J00936	CCTTCATGGTCTGGGGAGTATCCATTCACTAGAATGCTGAACAGTACCCATATAGAAAGCGGAGAGCCCTACTCAAAGAGACTTAAGCACAATACACCTA
dlx3	Xetro.J00553	TTGACCGACCTGACCACTTCTTGTCATCCTGTGACCAAGGACTCTCCCACCCTGCCAGAGTCAACCGCCACGGATATGGGCTATTATAGCGGTCACCTCT
snai1	Xetro.J00381	TCGTTTGGGGGGGGGACCCTCAAACCTTATGACACTTATACGGACCCTTATTGTCTATGATGCAACCGTAGAATGCCTTATTGCAGTATCACAGAGAGCC
mafb	Xetro.J00277	TTCACCAAGGACGATGTCATCCGCCTGAAACAGAAGCGCAGGACCCTAAAGAACAGGGGGTACGCCCAGTCGTGCAGGTTCAAGCGAGTTCAGCAGAAAC
foxj1	Xetro.J00116	TGACATCTTTAGAGCTGCTCTGCCACATACATTCTTGGAATATCCGAACCCCTTCCTGTTCTGGGCCTTGGACTTGATTGGAAACTGGTCTCTGCAATGT
msgn1	Xetro.I02074	ACTCACAAACCTGCTCCAGTGCTCCAAGAGAGTGTGAGCTTGCTTACTAATGATACAGGAACTGAGGACTACTGGGTTTAACTTGGGACAAGCCAGTTTT
hba1	Xetro.I01075	GGATCCAGGCAACTTCCCATTGCTGGCCCATCAAATTCTGGTGGTTGTTGCTATCCATTTCCCTAAGCAGTTTGACCCTGCAACCCATAAGGCCCTGGAC
gbx2.2	Xetro.I00872	CCATGAAGCAGTCACCAAAGAATCTCAACACAAGAGAAACCAGAGAGCAGTGGGAGACCCTCCTTTGCCTAATGAGGGTTTAGTCTGCAACCCATATAGA
actb	Xetro.I00744	AGGAGTATGATGAGTCTGGGCCCTCAATAGTGCATCGTAAATGCTTCTAAAAGGACGGACCCTTTCAACGTGAACAAATGTACCTGTGCAGGAAGATAAC
hoxd1	Xetro.I00364	TCCCTAGAGATGAATTCCTACCTAGAATACACTTCTTGCGGGGATGTTGTAGCCTTTTCACCCAAGTTCTGCCGCAGCGACCAAAGAAACATGACCTTGC
zeb2	Xetro.I00194	GACTTGATCAGATGAGCTTCCTACCACACATGGCCTATACTTATCCAACTGGAGCTGCCACGTTTGCAGAAATGCAGCAACGGAGAAAGTATCAGCGCAA
foxa1	Xetro.H01725	GAGATGAAACCACAAGTAGCAGCTGGTCCTTCTCCCCTCTCTTCCCACCAGAACCACTCTACTCACTCCTTGGCCCATGAAACCCATATACACCTTAAGG
otx2	Xetro.H01645	ACACTAGCATGATGTCTTATCTCAAGCAACCGCCATATGCCGTGAATGGGCTCAGCCTGACTACCTCCGGGATGGATTTGTTACATCCGTCGGTGGGATA
zbtb12	Xetro.H01397	GGCAGCCACTCTCCGCAGCATGAACCAGCTTCGTTCAGAGGAACGATTCTGTGATGTCACTGTTCTCTCTGACGGTCTCAAATTCAGGGGCCATCGGGTG
crx	Xetro.H01335	CTCATTATGCAGTCAATGGACTTACTCTAGCTGGTACTGGAATGGACCTTCTGCACTCAGCTGTAGGATACCCAACAACCCCACGGAAACAAAGAAGAGA
gsc	Xetro.H01277	TATGGCCCCGCAGATTACAGCGGATTTTATAACCGAGCTGTGGCCCCAACTTCTACTCTTCAAGCGGTGACTGGATCTAGGCTGGGATTCAATAACTACT
fos	Xetro.H01163	ACTTCGGTGGTGATTCAAGCAGCAGTTTTGTACCCACAGTCACTGCCATTTCCACCTCACCAGATCTTCAGTGGCTTGTACAGCCAACCCTTATTTCTTC
rxrb	Xetro.H01033	CATTCCTGGAACTCCATCAATTGGTTATGGACCTGTCAGTAGCCCCCAGATTAATTCCACTGTGAATCTATCTGGCCTACACCCTGTTAGCTCCTCTGAG
zic3	Xetro.H00900	TTCCCACCCTGGGAGTTGGTGGGTTTGGGACAGCTCGCCATCATGAAATGTCCAACCGAGATGCTGGCATGGGGCTTAATCCATTTACTGAGCCTTCTCA
sox3	Xetro.H00710	CGCAGGAAGACCAAGACCCTCCTGAAAAAGGACAAGTATTCCCTGCCTGGCAACCTTTTGGCTCCAGGAGTTAGCCCGGTGGCCAGCAGTGTTGGTGTTG
cdx4	Xetro.H00596	GCAGAGTGATTCCAGTTCAGCCAGTCCAAACCCACTTTGTGACTCTGTGGTACATACGGATATGTCAGGTTCCTTATACCAGCCGCCACCAATTGCACTC
gapvd1	Xetro.H00325	CCAGGGGAGAGCCAGAAGAAAAAAAAGACAGCGATGATGAGCGATCAGATAGGAATAAGCCTTGGTGGAAGAAGCGGTTTGTGTCTGCAATGCCCAAAGC
sox9	Xetro.G01973	GGCCTTATACTGTGTTAAGTAATCCTGACAAGCTTCTAAGAAGCAACTAGAGGATCCGAAAGAGCATCAAGTAGGAGATTCGCCATGGTACATCATGAAT
hes3.1	Xetro.G01640	AGTGGGCTTTCTGCATACCCAGGAGAATGGACATATTCAAGAAGAGAATAAAAACCTAACGTGGAATGACTCTTGCCTCCCTGCACCCTATCAATCACTC
hes5.1	Xetro.G01493	AGAGTTAGAAACTTGTCAGTCCCCCAATCTGGCAAAACTGGAGCAGGATTACAAGCAAGGGTTCTCAAGCTGTTTAAGAGAAGCCGTGCAGTTTCTGTGC
hes4	Xetro.G01450	TTTCCTTATTCCCAACCCAGCTTATACCACCAGCCCCGGACCTGTTATCCCTCTATATGCCAACACCAACGTGACATCGCCTGGCGGTCCCCAGAGTCAA
wnt8b	Xetro.G00815	AGGGAATGCCTTAAAAGGGGTAAAGCTCTCAGCAAGTGGGAGAAGAGAAGCTGCAGGCGTCTTTGTGGTGACTGTGGGTTAGCGGTCGAGGAACGAAGAG
neurog3	Xetro.G00784	CCCAGACTCCCAGTTAAGCCTTGCAGAAAGTGAAGACTGCACTTTGGTAGATGGCTACTCCCACCCCAGGGGGAATGAGAGAAAGAAGCAAAAGGTGAAG
admp2	Xetro.G00717	AACGGTCTCAAAGTGGATTGGTGACAACAAGACAAATCATGGCTTCCTTGTGATGTTCACACTGACCTCTGGCAATTTCCTAGAGGTGGATCTCTTAGCC
hhex	Xetro.G00635	AGGTTGGGGTGGCCAGGCCTATTGTTTGAGTGGCTTGGGAATTTCCCCTATGTACACAAGCAAACTGTCAATCATGGAGGGTGCACAGCCAATGAGGTCG
ventx2.1	Xetro.G00467	CCATGGGCTACTATTCTCCCATAGGACATAATAAATGCACTAGAAATCGCTATTGGCGAGATGTTTACAGAATTGCTGGCTACTATTGGGCCATGTGTAA
ventx2.2	Xetro.G00465	AATACTCCCAGAACCACTTCCAATGAAGATGCTGCTAAGTCTGGCTACAGCACTAGCACTGACTCAGGCTATGAAAGTGAAGCAAGTCGCTCCAGCTCTA
ventx3.1	Xetro.G00464	GCTGAGAGCTCGACAGAGATACAACCCATACTGACGTTAGAACATTGTTTGGGGTACCACTGCTATATTTGAAAGAAGTGGGAATTGCACCCTGGCACTT
ventx1.2	Xetro.G00463	GCACATCCATTCCAGGCGCCACAGCATTCATTTATCCCCCAGCCGCTCCACCACCATATGAGGATGAGTGCTCACCAAGAACAATTCCCCCCACTCTTTG
ventx3.2	Xetro.G00462	TGGCTCTTATCCATGCTCTTCCATGCTTGTACGCCCAATACTCAATGAGCCCACCCGACAAAGATACAGCCCATACTAACTGAAAGCATTCTTGGAGCAC
znf384	Xetro.G00176	CCCTACAAATGTGTTCATCCCGGCTGTGACAAAGCCTTCACCCAGCTTTCCAATCTGCAGTCTCACCGGAGGCAGCACAATAAAGACAAACCTTTCAAGT
dlx5	Xetro.F01441	GAAAGGCGCTTAATGCTTATCAGTACCAGTACCATGGCATGAATGGAGCAGCGGGAAACTACCCTGGCAAAGCCTATAGCGATTATGGCTATGGGAGCCC
etv1	Xetro.F01418	ATGAGAAGGGAATAATGCAGAAGGTCGCTGGAGAGAGATATGTCTATAAGTTTGTGTGTGACCCAGAAGCCCTCTTCTCCATGGCCTTTCCAGACAATCA
evx1	Xetro.F01328	GCAGCATCTGACTTTACCTGCTCCTCCACCTCCAGATCAGACTCCTTCCTCACCTTCACTCCCTCCATCCTCAGCAAGTCATCCTCTGTCTCGTTGGACC
eomes	Xetro.F01268	AAGCAAATGGTCTCCTGTCTCCACAGACCAACGACGAAGTGGCAAATGCTCCCCCTCAGCGGTGGTTTGTGACCCCAGTCCAACAAGCTGCTGCAAATAA
ctnnb1	Xetro.F01190	CCAGCCTTACTTGCTGCTCTAGAACTTTTAATATCTCACTGAAGCTGTCCAGTCATAGGCTGCAGTATTGATGTTTGTATGGCAACCCTCAGAAATACTG
irx1	Xetro.F01165	ATTGGCAAATTTCACAACTGGACAAACGGGGCCTTTCTCACACAGAGCTCCCTGATAAACATGAGGTCCTTGCTGGGAGTAAACCCTCACCATGTGGCTC
gli3	Xetro.F01109	TCTATAACACATCTGCCTGAACCCTCAGTTCCCTACCGTGGCACTGTCTTTGCCATGGACCCTAGGAATGGTTATATTGATCCACATTACCATCCGCCTC
irx2	Xetro.F00978	GACAAGTTTGGACAATGGAATGTCTCCAAGTTCGCAGACACCAGCCAGCAAACCAAAACTGTGGTCACTAGCTGAAATAGCCACCTCGGATCACAAGCAT
foxc1	Xetro.F00849	GGCATCTACCAGTTCATAATGGAGAGGTTCCCCTTCTATCGAGACAACAAGCAGGGCTGGCAGAATAGTATTAGGCACAACTTATCCCTCAACGAGTGTT
tubb2b	Xetro.F00835	TGCCTACAAGGTTTTCAGTTGACCCATTCTCTGGGTGGTGGCACAGGCTCTGGTATGGGAACCCTGCTCATCAGTAAGATAAGGGAAGAGTACCCTGACC
tfap2a	Xetro.F00798	TACTTCCCTCCGCCCTACCAGCCAATATACCCCCAGTCTCAAGATCCTTACTCCCACGTCAATGACCCCTATAGTCTTAATGCCCTCCATACCCAGCCAC
gata6	Xetro.F00583	TGGGGTTAACATGACTGTAGTAATCTTATTCTGAGTATTACCACAACAAGTCATATTCGCAACTAAAGGTGGGCATACACTTGACAATCCGCTTGTTTGG
snai2	Xetro.F00494	GAAAGACTCCAGACCAAACTTTGCGACTCACATGCAATAGAGGCTGAGAAGTTCCAGTGCAGCTTATGCAGCAAGACCTACTCTACTTTCTCTGGGTTGG
sox17a	Xetro.F00476	ACTGCAACTACCCCAGTGCATGAAAGACTCGATTCCCTATAGATCCTGCAGTATTCACGTACCTCAGTTTTGGGGGCCTAGTCGTTTCAGGCTAGAGAGA
sox17b.1	Xetro.F00475	GCTATTTTGAGGACCACAACCCAGTGGGATACTATTACAGAGGTTACAATGTTTCCAAATACTATATGTCCCAGAACAGCTCTGGCTACTGCAGCCCTCC
osr2	Xetro.F00268	CATTGCCCATGTAATACCAGCTTTGCACAAGGACCGGCCCCGCTTTGACTTTGCCAATTTAGCTATTGCCGCGACCCAGGAAGACCCACCTAAAATAGGC
myc	Xetro.F00107	TAGTTCTGAAGAGGTGTCACGTTCCCATTCACCAACACAACTACGCAGCGTCCCCCTCAACCAAAGTGGACTATGTTTCTTCCAAGAGGGCGAAGCTAGA
mixer	Xetro.E01636	CGCTCAGAAGGATTTCCAAGAGGCCAGCTTAAAGGTACAAGTCCAACTGGCCAATGATCACCAAACACCAGGGACCCAGAAGCCCAACTCTCCGCCAAAG
mix1	Xetro.E01635	TACCATCTGCCCCAGACATCATCCAACATCTACAATCAGAATGGGAAACCCCATAACCCTCTGTGGAACCAGCAGCCGCTATATACAGATATGATGGAGA
bix1.2	Xetro.E01634	AGTCTCAGACTGGGAAGAGAACATTATTAGAACTCTCTTCTGAATACTCAGAGACTGTGCAGCAAATATGGAACCTTCAGCATCTTATAGAGAGATGTGG
bix1.1	Xetro.E01631	AACCCACGAGTGGCTGTGGCATTGGGATGCTTGGATATACCCAAGGGATGGAGCATCTCTATAGCAACTACTTCTCTCCCACTGACCCCCTAATGGGCTT
epas1	Xetro.E01501	GAGAGTTTTGGGCAGCGTGGCAAAGACTTACACCCTGCAGAGATTCCTTTCTGCAACAGTATGAAACGGAAGCGGCAGCTCGATTATGGAGAACAAGGAT
foxa2	Xetro.E01282	GGACTTAAAAGCTTATGAACAGGTGATGCACTACTCTGGTTACGGGTCCCCCATGACTGGCAGCCTGGCAATGAGCACAGTAACAAACAAAAGTGGCTTA
ovol2	Xetro.E01247	CAAAAATTTGCGGGTGACCCCTGTGGCCGTGGGGTCTGTTGTGTCTGTAGTTGTGCTACTGCATGTAGTGGTGGGACAGACGCAAGTAATCACCTGTTTA
t2	Xetro.E00957	ACTGCCTCAAACAGGATCAGTTGCCAATGGACTTGGGTCACAGTATCTTCGGAGCTCAACATCGCTTTATGCACCATACAATCAGATAGTTCCTTCCCCC
t	Xetro.E00956	CACACCAGTGTCTCAGTCTGGAGGAATAACTAATGGAATAAGCTCCCAGTACTTACGCGGCTCTACGCCTCATTACTCATCTCTTTCACATGCTGTTCCC
prdm1	Xetro.E00631	TAGTGTTGACTGGATACCTGCTTTATGGAAGTACATCAAGGCTGCCACACAGCAAACAGCAATTACAGGTTCTGATACTCCCTGACAGGAGGAAACATAC
odc1	Xetro.E00370	CTGTCTCAGATGCACGATGTGTCTTTGACATGGGGGCTGAGCTTGGATTCAACATGCATTTACTTGACATTGGTGGAGGATTCCCTGGTTCAGAGGACGT
mycn	Xetro.E00345	CAACCAAGGCAAAAAGCTCCAGTCCTCGCAATTACGACTCTGAGGACAGCGAAAGACGGCGGAACCACAACATATTGGAACGCCAACGGCGCAATGACTT
sox2	Xetro.E00206	CCATGCACCGCTACGATGTCAGTGCCCTGCAATATAACTCCATGAGCAGCTCGCAGACTTACATGAACGGCTCGCCTACCTACAGCATGTCCTACTCCCA
hes1	Xetro.E00193	CTTCAGTGCTGGGCAAGTACAGAGCTGGATTCAGCGAGTGCATGAATGAAGTAACTCGATTCCTGTCAACTTGTGAAGGGGTCAACACAGATGTCCGGAC
chrd	Xetro.E00181	ACAGGAAATGCTCTGTGTGCAGCTGTCAGAAACGTACCGTGATCTGTGATCCTATTGTGTGCCCACCTCTGAACTGCTCCCAGCCTGTCCATTTGTCAGA
zic1	Xetro.E00027	CCATGGGCCCCACACTGACACTACGGGCCACTTGATTTTCCCAGGTCTCCATGAGCAAGCCAGCAGCCACGCTTCTCCCAATGTGGTGAACGGACAGATG
hesx1	Xetro.D02526	GCCGGGCAAAACTCAAAAGGTCTCACCGGGAATCCCAGTTCCTGATGGTTAAAGACTCGCTGTCATCCAAGATACAAGAATGAGGGTCTGAGTGTCCCTT
foxd2	Xetro.D01960	ACCCACTGCCCTCTCCCCCCGCCAGCCTCGGTCTTCTCCAGCCCCACTTTGTCCCCTTTCCTGGGCAATGAACTCACTAGGAAATCCTTCTACTCTCAGC
ccnb1.2	Xetro.D01947	ATGAAGGTGCTTCGGGTGCTTAAGTTTGCAATAGGCCGACCATTACCTCTGCACTTTCTTCGGAGAGCTTCTAAGATTGGAGAGGTGACTGCTGAACAGC
klf17	Xetro.D01899	GATTAAAAAGGAGCGACCTGAGCAGTCGTGTATGTTGGGCTCCAGCTCCCCCACTTCCCCAGACTGTATTAGCCCCATTATGGAGCAGAAAGCTAGCATC
foxd3	Xetro.D01825	TTAGTAGGAGCACAGCAGCCATTGGCCCAATCTTAAGTGTCCCCACAAACCTCATCTCTGGACAGTTCTTACCTACAGCAGCGGCTGCAGTAGCCAAATG
foxc2	Xetro.D00902	GACATTAGTCACCTCTCTGGGCACAACTTTGGCTCCCAACAGCAGACTTTTCCCAACGTTAGAGAGATGTTCAACTCTCACCGGCTTGGGATTGAAAGCT
irx3	Xetro.D00521	TTCTCCCACCCCCACGCAGCCTTTTATCCCTACGGACAGTACCAGTTTGGAGATCCGTCAAGGCCCAAAAACGCTACCAGAGAGAGCACAAGTACCCTTA
sall1	Xetro.D00482	GCAATGTCATCATTGAGAACCTTCAGAGCACTAGAGTGGCAGTGGCACAATTCTCCCAAGAAGCCAAAACTAAGGGGGCAGCAAACAATAAGCTGGCAGT
znf143	Xetro.D00084	GCGTTCGCTACAGGTTATGGGTTAAAAAGCCACGTACGGACGCACACGGGGGAGAAACCGTACCGCTGCTCGGAAGAAAACTGCACCAAGTCGTTCAAGA
szl	Xetro.C01869	AAGGTCTGCTCCTTCCATATGACACACGTACCATGATTGAGCAGTGGCTGCTAATTAATGAGAACTGTGCTCAGAGGCTGATACGGAACAGACCCACAGT
Myf5	Xetro.C01601	ATCTGAATTCTTCTATGACAGCTCTTGCATTCCTTCTCCAGAGGAGGGATATACAGAAGACTATGAGCATGGCATGTCTCTCTATGGAGCTCACAAAAAG
egr1	Xetro.C01512	GAACTCTTTCCTGACCAGTCACCTCAGCCCTTCCAAAATGCTTCTACTGCTTCCATTCCATACCCACCCCCAGCATACCCTGTCTCAAAGACTACCTTCC
foxi1	Xetro.C01264	TATTGGGCAGGAGCCTCCAGAGATGAATATCTACTGTGACAGCATCTTCCACCCTCAGACAATGCCTAGTCCTCAGCGACCTTCAAACTTTGAAACAGCC
wnt8a	Xetro.C01242	TCAAGCACGACCAAGCACTAAAACTAGAGATGGACAAGAGGAAAATGAGGTCTGGTAACAGCGCAGATAACAGAGGAGCAATCGCCGACGTCTTCAGTTC
cdx1	Xetro.C00970	CCTAATGGAGTCTGGATCTCTCAGTTTACCCTTCACACAGAGTAACACATTTCTTACAAGCCAATCCCCCAAAGCCCAGAGCTGTCACAGGTTTTGATGG
wnt5b	Xetro.C00890	CCACCCGTTTCCCACGATTCCCTCCACGCACCCTTTTACCCAAGCACGGGGGAGCGATGGAGGCAAAAAAAAATAGATATGTATAGGGCATAAAATTATA
mespb	Xetro.C00695	AGAAGACTAGCTGAAACCCAAAGAACGAACCTATGCCCCAGTGGCTTTAGCTGCTGCATGGACCCAACTCATAGACTTTGCACAACACCTGAAGAAGATC
znf703	Xetro.C00525	CCCTCTCCATTCAGTGCACACCACCTTGTCTTCCAGTGTCACTCCGTCGCTGCCTGGTCACCCCTTATACACTTACGGCTTTATGCTACCAAATGACCCA
nodal5	Xetro.C00249	CAGAACAGAAGATCAGCTGCAATGGACTTCTATCTGAAAGAATCATGTTGATGGTATTTTCTACAGATAAGCCCTCATCCAAACTCACTGGCTCCACCAG
nodal6	Xetro.C00245	CTAAGTATGTCAAGATCGAGGAAGGAACCAGTTCCACCATTGCTAGAAGACACAGGAGGAACAGAAATGTACAGCACAGCATCATGAGGAACAAATTTTT
nodal2	Xetro.C00175	GTGTTCACCAGGGACAAGCCCACTGCTAATTATTTTGGCTCTCCCAGTCTCATCCACACCGTGGAGTCCTCCAAGTATGTTATGAGTGAAAGCACAGTCA
nodal1	Xetro.C00174	GTTGTACCAGCCCGAAAAAGTGGAGTGTCCATTGTGCGTCCCGATAAAGATGAGCCCTCTCTCAATGTTGTATTATGAGGGCGACGAGGTTGTTTTAAGG
cdx2	Xetro.B01816	CAAAATGGACCAGACACTCTCAGCCCAGAACCTTCCATTACCCACCACATGATACCACATGCTACAAGTAATGTGGGGGGCTTGCCTAATACTGTCACAC
sox1	Xetro.B01666	AGGAGCACCCGGATTATAAGTACCGGCCGCGGCGCAAAACCAAGACCCTGCTCAAGAAGGACAAGTACTCTCTAGCCGGGGGGCTTCTGCACGCTGCTGG
aqp2	Xetro.B01563	CTGGGCAGGCATGTGCCGTGGAGCTCTTTCTGACATTCCAGCTAGTTCTATGCGTCTTTGCCTCAACAGATAGTAGAAGAAGCGATAATGTGGGGTCACC
atf7	Xetro.B01515	CAGACACAAGGCAACACCGAACTTTCACAACGGCGAGGAACTCCGGAAGCACAAACAAGAGAGATGGGAGACGACCGTCCCTTTGTGTGTAGTGCTCTTG
lhx1	Xetro.B01380	CTCTGATAAGGAGGCTGGGGTTAATGAAAACGACGACCAAAACCTTGGGGCGAAAAGAAGGGGACCTAGGACCACTATCAAAGCCAAACAGCTGGAGACC
nr4a1	Xetro.B01251	AGAGCTTTTCATTCTGCGCCTGGCTTACAGGTCAAGACCAGAAGAAGGAAAGCTGATATTCTGCAATGGTGTTGTGCTTCATCGCACACAGTGTGTCCGA
tsc22d1	Xetro.B01216	ACAGGTCTTGGCATTCTTTGGTTGGCAGTGGGACGCTGAGAGCTGTAGTTCTGCAGCCTTTATAGGTCCATGGGTTGCCCAGGTTTTGAGGTATACTCAG
sox21	Xetro.B01142	TCTCTGTTTGATCTGAGCTCTAAGATGGCAGAGATCACATCTTCATCCTCATCTCTTCCTTATACCTCGTCCATTGGATACCCTCAGGCAAGTGGGGGCG
zic5	Xetro.B01121	AACTTTACGGGAGAGCAGAACCTTTCAGAGCAGAGCACTATGCAGCCTCTTCCATCCACAGCTACAACTCTATGAACTTAAATGTCAACCTCGCCGCTGC
zic2	Xetro.B01120	TGGATTGACCCCGAGCAACTTAGCAACCCCAAGAAAAGCTGCAACAAAACATTCAGCACAATGCACGAACTCGTTACCCATGTGTCTGTGGAACATGTAG
pou3f3	Xetro.B01013	GCCCAACGAGCATCGACAAAATCGCAGCGCAGGGCAGAAAGAGAAAGAAGAGGACTTCTATCGAGGTGAGCGTAAAGGGAGCATTGGAGAGTCACTTCCT
rpl8	Xetro.B00939	AGAAGGTCATCTCATCTGCAAACAGAGCTATTGTTGGGGTTGTTGCTGGTGGTGGTCGTATTGACAAACCCATCCTGAAGGCAGGACGTGCATACCATAA
gtf2ird1	Xetro.B00649	AAGATCTCTTTGTTCTAGGATTGCCAGAAGGTGTCTCATTCCGACGGCCAAACTGCTTTGGAATCACAAAACTTAGAAGGATACTGGAATGCAGTAATGG
gtf2i	Xetro.B00645	ATGCATTGAATGGCCTTTGAGATAAAAAAATATCTGATCCAGAAACATGAAAGACTGTTTGCCTTCATCGCTGGGAATCTACTCGGCTCTATCTCTCTTG
olig4	Xetro.B00225	ATATTTGCCAACCTCCTGCTACTGCTCCACATTTTCTAGGGCTGCCATGCCCATGCCACATTTGCCAGTATCTGCCACAACCACCACGCAGGACTGCTGC
grhl3	Xetro.B00091	TCAGAACCATGCTGGGTGCTTGCACTTCCCGAATTTAAAGAGCACACAAGTTTATGCAGCTTGAGAAAGTCGGGAGAGGAGAGTCACAGATGACTGCTTA
id3	Xetro.B00035	AAACTTTAGCAACCATCTCTGACGCCACCATGAAAGCCATCAGCCCAGTGAGGTCCATGTCAAGCTGCTACCAGGCTGTCTGTTGCTTGTCTGAGCAGAG
not	Xetro.A03325	TTACGCCCTCCTGCCTCCTTAATACTGAAAAACCTTACAAGGCACTGAGCCAGCACTTTGGGTGTATTGGATTATGGACTGGGGAGAAACGGATGATACT
foxi4.2	Xetro.A03291	AAGTCTGACGCCAACAGCGCTAAAATCGCCAAGATCGGAGAGGATCACTTGAACCCAAAAGGCAAAGAGAGCCCACCCATGATTACTCCCTCCTCCCCCG
msx1	Xetro.A03177	AAGCCCTAATTGGGCAGCCTTAGTGCTATCCCAGAACCGAGGGAATATCTGTAACATTGAAAGCATCCACTGCTTCAGGAGTTCTCCCAGATTGCATGGA
phox2b	Xetro.A03094	CCAGAGCAGCCCCTATGCAGCAGTTCCTTACAAGCTATTTACTGATCACGGCGGGCTGAATGAGAAAAGGAAACAGAGAAGGATACGCACCACCTTCACC
hand2	Xetro.A02941	CCGGGAAGCGGGGCAGGAGGCTTAATGCAACGGCCTGTAAAGAGAAGGGGAACCGCTAACCGCAAGGAAAGGCGCAGGACTCAGAGCATCAACAGCGCCT
pitx2	Xetro.A02661	GCCAAACAACACTCTAGTTTTGGCTATGCCAGCGTTCAGAACCCAGGATCAAACCTCAGCGCCTGCCAATATGCAGTGGACAGACCCGTGTGATACTTGT
olig3	Xetro.A02398	GCCCATGTACTATATGCCAGATGCCACCGCCACCCCAGCTTTCAGTTATGACCACCAGCATGTCCCGGATCTCAGCAGAAACCAAAGACTTGCTGAAATA
klf2	Xetro.A02316	CAAGCCAAGATAGGTGGAAGTGCGATTATGAGTCCAAGTCTCCCCGCAGCAGCTGTGGCATTCCAGATGTAATGCAGAGCCCAGACGCCTTCTCTACTAA
admp	Xetro.A02142	TATTTGGTATTGAGGAACCACCACATCCTCTTCAGCATGTCAAACAACCACCTCAGTACATGGTGGACCTTTACAACACAGTAGCTGATGAAGATGGTGT
cer1	Xetro.A01786	ATGTTCCAAATCAGCAAGATCGCCGAAATACATGTGCCCACTGCTTGCCATCCAAATTTACTCTGAACCACCTGGCACTGAATTGTACCGGATCTAACAA
foxd1	Xetro.A01780	GACCCTACAGCTGCGCCTATGGCATCCAGCTACAGCCTTTCCACCCACACTCAGCCTTGATTGCCTTCCAGCAGCAGCAGCAGCAAGCCAGGCAGCAGCC
trim33	Xetro.A01306	GATGCCTGGTATCCCTCGTCATAATGGACCCCAATACTCAATGATGCAGCCTCATCTCCAAAGACAACATTCGAACCCAGGGCATGCTGGACCATTCCCA
hnf1b	Xetro.A01155	GCCCATCACACCCACACAACTTGAATTCTCTACTGTCACATGGATCACCACACCATACGCAACCAAGCACTTCTCCACCAAGTAAACTGCAAGGGGTAAG
tbx3	Xetro.A01009	AGCATCGAGGAGCTAAAAAGCCCCGCTAGAGATTCCCATAAAGCAGAGGAGTCGCAGCGATCCAAGGAAGCATTCCCCCCTCTCACTGTGCAAACAGACA
lhx5	Xetro.A01005	CTCCATCCCATTTCTGGGGAAGTCTTCAGTGGTGGTCCTAGTCCTCCCTTTTCTATGTCTAACAATAGTGGCTTTAGTGGTCCCCTGCCCCATCAGAACC
vegt	Xetro.A00856	TCACCAAGGATTGTACTGCTTACTAGGAAACTAACGCTGTGCCATATACACAGAGATAGGTGAGATTTGGTGTTCCATCTACAGCAAAGCTACAGCTTCC
xbp1	Xetro.A00602	GATCTTTATCCCCGGGAATCAGTGTGAGCAGGTTGACGCCTTGGGATCCGTAATGTTACCCTTAAGCAGCCCGAGCAGTCCGGAGTCGGTCAGCAATGAG
nr2f1	Xetro.A00547	AGCTTCTTCTTCTCCTCCAGGATCAAATCCCCCCAGACCGCGGCCATAAGCTCCCTCTCCAGCACTTTCTGGGCCCGAGATATGGCAATGGTAGTTAGCA
