# Supplementary material for: Inference of the Xenopus tropicalis embryonic regulatory network and spatial gene expression patterns
Source: BMC Syst Biol. 2014 Jan 8;8:3. doi: 10.1186/1752-0509-8-3 (PMC3896677; doi:10.1186/1752-0509-8-3)
Supplement: Additional file 3 — Nanostring data. NanoString data from the ctnnb1 and sox17 morpholino antisense oligonucleotide (MO) experiments. [file 1752-0509-8-3-S3.xlsx]

## Sheet: raw
Biologlical replicate #1														Biologlical replicate #2														Biologlical replicate #3
	ctrl				ctnnb1 MO				Sox17 MO						ctrl				ctnnb1 MO				Sox17 MO						ctrl				ctnnb1				Sox17a/b
genes	st9	st10	st10 + 1.5hr	st10 + 3hr	st9	st10	st10 + 1.5hr	st10 + 3hr	st9	st10	st10 + 1.5hr	st10 + 3hr		genes	st9	st10	st10 + 1.5hr	st10 + 3hr	st9	st10	st10 + 1.5hr	st10 + 3hr	st9	st10	st10 + 1.5hr	st10 + 3hr			st9	st10	st10+1.5hr	st10+3hr	st9	st10	st10+1.5hr	st10+3hr	st9	st10	st10+1.5hr	st10+3hr
actb	4784	4513	6112	7511	5383	4694	4859	7663	7999	6588	4704	5328		actb	3522	5503	6285	11068	5833	4650	6712	9859	6942	6341	5553	7066		actb	8985	8744	6802	9325	9005	1146	7515	9491	10817	7993	6472	4389
admp	543	642	472	1046	169	62	29	16	1230	1482	1508	835		admp	641	810	1090	1611	120	102	28	12	1433	1107	1781	1833		admp	1375	1500	1550	2370	264	10	79	19	2272	2036	2474	1645
admp2	25	662	2875	4127	61	853	2677	3197	65	899	2487	2752		admp2	85	431	754	1928	162	437	951	1258	192	513	667	453		admp2	67	872	3001	3240	176	91	2485	2924	92	546	2146	2044
atf7	86	30	13	33	74	45	23	31	106	50	18	23		atf7	32	29	10	24	45	15	15	42	41	31	10	20		atf7	92	43	31	30	88	5	18	38	110	58	17	23
bix1.1	3566	6073	2599	654	2278	6031	1704	614	7201	11434	3658	888		bix1.1	3080	3317	908	317	2157	3402	720	350	6851	6235	2079	550		bix1.1	5458	6687	1584	836	2908	1302	2537	507	6984	9461	4712	1253
Bix1.2	1238	2386	722	205	772	2336	618	218	2541	4435	1146	300		Bix1.2	1047	1186	270	96	705	1091	222	101	2556	2209	700	169		Bix1.2	2014	2343	551	277	1060	355	948	186	2650	3660	1640	423
bmp2	1379	586	266	361	1422	795	308	335	2136	787	195	256		bmp2	638	597	217	324	1285	650	290	395	1343	723	297	231		bmp2	2100	934	399	611	2090	146	452	458	2488	1069	381	340
bmp4	453	879	1837	2166	741	1332	1918	3529	788	1263	2234	1373		bmp4	594	1374	1675	2314	1145	1597	3259	4209	1244	1770	1804	1727		bmp4	1103	2017	2403	2616	1389	298	3875	3892	1333	1894	2073	1565
bmp7.1	11	72	180	515	12	154	374	1422	24	115	175	447		bmp7.1	11	52	161	551	21	139	692	2035	29	92	221	544		bmp7.1	27	133	402	859	39	66	1231	2354	42	157	398	570
ccnb1.2	10170	11529	9237	3989	11200	12837	8056	4596	15468	16850	11468	3706		ccnb1.2	7903	13491	8437	5291	13861	12693	9248	4527	15679	16982	13521	6131		ccnb1.2	19574	22157	10173	5903	19747	4370	12956	4667	21786	20836	14724	4365
cdx1 (Xcad2)	38	261	3144	5084	74	502	1984	8477	74	425	1862	3084		cdx1 (Xcad2)	45	269	2030	4997	95	447	2979	8867	85	247	1432	2902		cdx1 (Xcad2)	93	655	3623	5364	121	137	4346	10300	117	326	1888	2866
cdx2	29	161	3966	6172	33	150	1123	8415	33	404	2936	5100		cdx2	9	146	2109	5576	25	91	1687	8070	31	307	2497	4657		cdx2	32	465	3598	6030	25	33	2798	8993	40	326	3558	4997
cdx4	21	440	4662	7168	35	603	2508	9638	44	963	4923	5084		cdx4	32	440	3070	7043	66	444	3552	10739	99	746	2993	5171		cdx4	41	899	4933	8322	41	115	4671	12016	66	523	3828	4686
cer1	12	449	5770	3986	5	15	1037	643	18	1762	9300	3865		cer1	35	949	4310	3046	6	12	291	102	129	1730	7220	4080		cer1	51	1720	8300	3649	5	7	960	223	53	1473	8753	4847
chrd	57	238	405	696	13	23	25	24	108	450	382	341		chrd	114	396	369	722	10	19	11	12	235	448	547	511		chrd	163	668	829	1167	15	3	27	24	301	576	842	550
crx	111	832	1093	1605	109	292	346	154	257	2076	1835	847		crx	256	1593	1848	2136	196	383	260	87	748	2321	2783	1756		crx	308	2043	2595	3098	284	66	517	106	520	1822	2607	1454
ctnnb1	267	259	219	289	338	374	218	167	525	486	246	179		ctnnb1	192	325	236	241	396	317	247	237	434	444	254	218		ctnnb1	458	506	361	249	556	75	369	276	563	559	416	225
der	587	1085	509	422	999	1869	1125	530	1180	2150	1193	409		der	700	1009	434	414	1072	1183	873	380	1422	1437	776	449		der	1010	1522	930	600	1464	250	1708	458	1295	1884	1319	501
dlx3 [provisional]	16	34	453	1063	12	50	638	2299	30	51	325	810		dlx3 [provisional]	7	24	266	925	13	61	1029	2167	11	45	291	585		dlx3 [provisional]	23	84	487	1131	21	32	1287	2318	18	68	382	660
dlx5	60	288	2110	2877	60	671	2255	4459	63	522	1856	2316		dlx5	133	741	1698	2887	288	1304	4523	4756	254	882	2326	2772		dlx5	92	741	2319	3083	158	248	4986	4292	82	412	2073	2227
egr1 (Xegr1)	26	65	99	96	40	46	64	64	54	115	60	64		egr1 (Xegr1)	22	41	47	57	22	24	36	52	40	55	27	36		egr1 (Xegr1)	44	75	74	132	35	10	78	85	37	75	66	67
eomes	267	1624	687	373	185	1584	649	216	513	2929	696	302		eomes	363	1406	468	336	230	1117	392	132	1021	1855	799	283		eomes	486	2352	780	574	282	230	899	158	632	2147	1073	379
Esr9	28	28	497	771	30	34	118	855	32	62	401	652		Esr9	16	70	591	1120	40	49	629	1906	36	75	762	1129		Esr9	27	61	534	995	22	5	520	1454	30	75	619	689
etv1 (Xer81)	2174	2984	5780	5915	2670	3584	4699	6781	3673	4592	5135	4912		etv1 (Xer81)	1684	2978	3660	5486	2787	3002	4837	6705	3121	4010	4534	5191		etv1 (Xer81)	4077	5610	5954	6890	4299	840	7366	7348	4685	5060	6582	5186
evx1	9	41	312	826	23	75	352	1605	26	65	241	626		evx1	17	74	336	673	30	170	1128	2078	42	113	358	631		evx1	15	80	589	641	34	15	1488	2002	21	41	364	469
fgf12	38	53	78	45	50	65	85	72	79	90	78	42		fgf12	44	69	64	59	67	53	73	67	84	92	89	78		fgf12	131	123	93	116	112	15	120	96	135	122	128	72
fgf14	140	140	116	61	196	171	89	57	284	273	93	61		fgf14	112	141	73	69	193	181	94	44	245	211	112	59		fgf14	385	330	166	179	402	40	227	116	445	359	225	134
fgf2	46	87	91	110	68	135	116	73	105	126	110	80		fgf2	18	46	29	58	30	37	27	37	43	50	43	38		fgf2	63	129	167	141	74	13	136	112	58	99	121	72
fgf20	143	177	525	382	58	164	282	378	268	243	362	267		fgf20	114	188	243	301	58	81	133	114	216	166	219	223		fgf20	179	282	437	482	86	16	341	302	214	230	375	316
fgf8	487	1511	1763	1483	594	1845	1673	1253	1205	2157	1426	1127		fgf8	715	1487	1440	1703	762	1576	1383	1101	1522	1848	1361	1478		fgf8	893	2295	1851	2366	890	381	2253	1222	1249	2175	2106	1588
fgf9	110	48	24	22	128	54	31	24	219	83	36	24		fgf9	74	47	12	17	127	57	19	25	134	76	17	11		fgf9	166	59	23	34	165	13	43	29	219	89	35	22
foxa1	12	59	796	2131	16	108	433	1634	15	73	31	501		foxa1	15	226	779	2047	25	170	937	1619	16	32	40	167		foxa1	28	147	1908	2606	20	27	1051	1974	16	26	45	203
foxa2	10	31	193	580	17	28	120	345	15	57	100	344		foxa2	8	54	280	535	24	51	244	257	27	79	135	201		foxa2	14	39	685	787	10	5	415	463	18	27	184	315
foxa4a	322	3474	6056	4615	75	2107	4425	4232	710	6798	3506	1961		foxa4a	963	5152	3993	4664	177	2344	3728	2818	2465	6030	3096	2024		foxa4a	764	6322	6527	6802	125	735	5930	3695	1290	5650	4637	2678
foxc1	56	119	1278	1740	76	154	726	1051	81	347	1558	1465		foxc1	33	258	1081	1409	85	135	982	628	58	509	2123	1425		foxc1	50	313	1935	1718	67	16	1218	833	65	213	2034	1534
foxc2	14	22	113	546	15	25	41	171	20	31	132	406		foxc2	6	24	205	532	17	18	84	134	24	55	318	523		foxc2	18	29	244	648	22	5	115	122	26	42	212	493
foxd3	30	193	443	518	47	84	103	97	59	379	454	317		foxd3	44	265	395	377	68	65	63	43	146	425	511	372		foxd3	49	404	707	682	35	13	154	52	69	465	954	502
foxd4l1.1	502	1039	1740	1816	780	419	302	367	1273	1868	1449	1303		foxd4l1.1	857	1699	1864	2574	937	408	269	164	2081	1963	2053	2307		foxd4l1.1	876	1848	2367	3292	938	53	517	308	1467	2100	2552	2159
FoxH1.1	4894	2181	392	617	5930	2425	569	1071	8226	4216	932	644		FoxH1.1	2021	1195	302	755	3959	1380	1042	1670	4398	2126	692	877		FoxH1.1	7621	3175	708	954	7587	461	2213	1764	9278	5191	1789	877
FoxH1.2	387	1446	599	100	615	1919	605	189	724	1869	436	104		FoxH1.2	569	1247	277	71	1087	1553	448	72	1147	1549	323	62		FoxH1.2	1009	2179	390	119	1379	397	905	213	1202	2060	586	136
foxi1	416	528	724	443	580	941	726	975	749	923	1024	413		foxi1	254	306	190	610	617	994	665	1228	464	648	376	628		foxi1	737	2038	875	679	904	585	1250	1679	712	1430	1017	681
foxi4.2	1516	5192	4713	2583	3163	9987	5638	2976	3635	7336	3240	1783		foxi4.2	1616	2935	2663	2035	4444	7299	5433	2132	3219	4361	3157	1456		foxi4.2	3582	7784	5028	3017	6255	1600	8914	2491	3918	6031	4960	2000
frzb	55	1358	6227	3739	25	423	3993	3589	138	3897	8476	3889		frzb	227	2193	3094	2118	25	287	1650	778	632	3188	6166	3223		frzb	162	2966	7430	3955	14	63	3882	1933	221	2312	8759	4904
frzb2[provisional]	4	45	146	387	4	6	16	8	7	125	356	223		frzb2[provisional]	4	90	329	545	2	3	14	19	11	135	764	824		frzb2[provisional]	4	187	878	1506	3	0	29	10	7	141	1229	1009
gata4	69	1155	2299	2959	22	794	1656	1806	203	2554	2357	1612		gata4	282	1402	2145	2018	132	775	2146	1554	503	2313	3140	1372		gata4	232	2269	4978	3384	89	124	3219	2351	313	1535	3330	1659
gata5	22	107	160	225	29	74	351	565	60	173	298	272		gata5	17	109	142	172	12	100	564	533	41	189	430	287		gata5	15	121	220	138	10	11	625	364	18	91	449	267
gata6	33	493	1393	2263	22	367	1348	2625	37	872	1504	1571		gata6	83	625	1405	2048	54	394	2420	3562	176	905	2335	2413		gata6	118	1074	2957	2359	100	66	3123	3691	135	562	2233	1982
gli1.2 (Xspr2)	4691	9605	14363	12705	6105	11755	11150	15394	8532	13426	9827	8045		gli1.2 (Xspr2)	4236	9476	10187	12977	6367	7928	12382	11996	8393	11226	10727	9378		gli1.2 (Xspr2)	10082	18019	15433	14988	10634	2155	16969	13801	11467	15260	13325	9577
Gli2	21	18	68	503	13	38	43	500	32	36	73	427		Gli2	12	24	65	438	39	24	105	536	38	45	105	493		Gli2	39	43	214	802	60	6	278	901	57	60	182	578
Gli3	76	96	151	565	76	150	156	326	128	139	145	259		Gli3	24	79	190	573	44	141	234	541	39	115	209	380		Gli3	51	131	347	750	56	20	405	529	52	123	328	351
grhl3	74	443	1264	1078	123	749	1304	1940	142	784	963	719		grhl3	165	404	634	1156	235	533	1496	1937	289	534	763	1000		grhl3	248	749	939	1081	279	180	1629	2001	277	639	900	802
gsc	218	735	252	186	27	28	54	33	435	1710	850	151		gsc	441	1315	385	303	40	66	38	29	1041	1674	951	342		gsc	474	1569	689	527	25	7	67	27	747	1961	1444	403
gtf2i	273	259	372	254	329	335	325	270	408	401	311	186		gtf2i	207	316	291	315	327	288	327	256	367	384	337	266		gtf2i	435	430	337	318	464	45	435	232	455	415	297	191
gtf2ird1	408	379	148	73	463	411	118	53	660	481	109	47		gtf2ird1	286	301	78	64	455	242	91	49	486	386	70	73		gtf2ird1	489	367	66	129	450	54	133	76	507	324	147	53
hand2	62	38	20	12	55	41	20	10	69	35	13	10		hand2	24	35	14	15	58	29	22	11	66	38	17	11		hand2	56	21	13	12	29	2	22	10	35	25	20	20
hes1	123	212	556	760	136	189	514	458	200	402	670	530		hes1	123	273	342	764	150	209	415	581	202	386	515	692		hes1	224	468	744	1424	149	38	821	779	191	592	1100	896
hes3.1	22	325	1713	1655	30	259	1529	2001	76	345	1472	1116		hes3.1	40	262	712	1726	73	184	1400	1851	115	268	669	1115		hes3.1	73	501	1367	1805	87	46	1700	1906	80	385	1219	1119
hes4	594	1352	2277	2822	741	1888	1966	2061	867	1850	1997	1995		hes4	675	1618	2249	3595	1071	2305	2514	2702	1402	1942	2559	3123		hes4	1100	2545	2790	4748	999	441	4014	2385	874	2164	3184	2697
hes5.1	18	31	173	551	21	20	171	485	19	54	232	417		hes5.1	31	52	206	654	14	41	381	1100	85	81	290	579		hes5.1	28	49	237	630	19	4	299	823	56	61	271	393
hes7.1	1587	248	58	203	1662	304	43	38	2652	362	84	121		hes7.1	609	353	156	320	1227	244	40	30	1156	412	188	334		hes7.1	2677	539	256	607	2481	93	91	53	3446	849	307	368
hes7.2 (Esr4)	144	1156	1291	1118	119	1655	1322	1282	190	2987	1345	898		hes7.2 (Esr4)	284	2038	1446	1307	211	1861	1918	1490	802	2749	1657	1224		hes7.2 (Esr4)	258	3022	1878	1355	128	527	2553	1359	202	2802	1888	1210
hesx1	10	13	29	343	28	31	48	32	34	50	48	147		hesx1	14	46	82	960	34	29	27	29	33	69	103	1026		hesx1	24	60	120	1327	36	7	93	72	48	79	111	447
hhex	14	114	120	60	28	44	105	44	48	271	205	65		hhex	23	122	86	69	20	30	49	36	67	222	216	87		hhex	36	183	151	150	32	6	157	41	55	259	433	117
Hnf1beta	4	35	245	485	8	73	130	348	10	38	27	127		Hnf1beta	11	60	158	423	20	43	232	303	13	36	50	105		Hnf1beta	19	74	444	451	13	5	304	404	16	37	74	109
hoxd1	50	111	3550	4154	52	61	1020	5072	95	407	3758	3641		hoxd1	36	405	3050	5459	53	90	1896	6359	110	743	3177	5133		hoxd1	79	453	4002	5122	61	17	2764	6518	75	318	3519	3697
id3	3193	10063	14711	14603	5930	16546	14416	19731	7590	17734	16648	12353		id3	4433	9917	11142	13406	9270	11962	16788	15654	10563	15151	16380	14336		id3	8122	15667	16282	17258	11696	2698	21050	16047	9815	16834	20834	14225
irx1	183	87	265	622	213	76	78	30	255	150	498	341		irx1	137	255	512	795	261	123	72	19	267	328	791	739		irx1	248	231	734	1102	203	8	141	33	239	240	868	600
irx2	43	98	388	863	56	157	157	83	69	157	481	518		irx2	136	491	780	1103	211	340	280	125	281	621	1089	1015		irx2	112	408	1047	1338	128	28	392	135	99	364	891	681
irx3	40	129	1299	967	37	49	215	71	56	304	853	530		irx3	60	363	1058	1376	74	77	109	50	103	423	1480	1193		irx3	60	295	1577	1668	26	6	360	50	48	205	1571	913
klf17	2061	3409	5360	2570	3154	4857	5297	4267	3969	4171	3965	2041		klf17	1734	2679	2946	2790	3639	3868	4567	4407	3058	3052	3278	1887		klf17	3487	4056	3564	2998	4055	916	6727	4260	3914	3425	4551	2121
klf2	2199	676	556	329	2358	1033	364	446	3168	843	403	228		klf2	935	593	226	171	1780	798	380	399	1387	738	329	212		klf2	2697	890	566	414	2711	204	1027	611	3142	1040	703	436
lefty	355	577	311	144	61	668	278	132	661	1309	381	101		lefty	448	868	326	204	89	697	387	75	1014	1550	451	185		lefty	589	1028	466	432	102	216	613	114	739	1502	550	249
lhx1	30	139	201	255	22	56	117	116	30	301	290	181		lhx1	36	234	300	241	21	94	221	124	96	323	573	264		lhx1	27	260	520	420	14	25	278	105	36	258	581	344
lhx5	210	461	482	934	358	600	332	229	373	701	609	610		lhx5	349	1098	1033	900	574	874	428	105	706	1377	1030	681		lhx5	640	1354	1201	1380	770	154	733	222	729	1274	1020	738
mespb	37	330	1265	1414	17	455	636	2251	47	1361	1626	1459		mespb	140	1122	1409	1801	50	1066	1430	2583	527	2009	2857	2813		mespb	111	1110	1534	1907	35	147	1903	2898	146	1200	2083	2139
mix1	1597	7909	5677	1201	1508	9147	6091	2037	3232	15690	6218	1302		mix1	2181	6617	1855	489	1880	6452	3134	1031	5589	10910	3184	635		mix1	3065	11409	2940	1164	2573	1333	6593	1474	3660	10788	5473	1076
mixer	198	2395	4027	1340	148	2213	4049	2070	478	5011	4544	852		mixer	455	2833	2448	919	278	2394	3956	1117	1280	4242	3825	962		mixer	867	5968	7183	2408	420	984	7943	3312	1035	5019	7652	1566
msgn1 (Mespo)	6	9	296	1381	9	7	74	2075	6	22	406	1657		msgn1 (Mespo)	7	19	652	1966	6	12	540	3220	8	46	856	2176		msgn1 (Mespo)	12	10	608	1546	7	4	540	3015	9	25	567	1609
msx1	14	96	1998	4220	19	215	1390	9495	21	288	1838	3115		msx1	17	256	2080	4646	29	381	4284	12505	33	393	2225	4143		msx1	15	361	2474	3685	15	71	4469	9709	21	146	2013	2787
myc	953	956	1002	1642	1128	1234	1310	2726	1633	1631	1309	1667		myc	475	798	791	1809	1037	869	1964	3171	1003	1139	1227	1572		myc	1835	1745	1417	1872	1774	254	2774	3477	2053	1671	1472	1284
mycn	566	227	82	134	635	241	110	143	936	274	93	122		mycn	247	284	103	149	457	181	138	162	517	286	180	135		mycn	601	271	114	174	611	45	175	116	814	371	169	125
Myf5	11	21	889	1708	9	22	50	379	26	131	939	1247		Myf5	17	94	1174	2179	17	24	39	173	40	251	1371	1926		Myf5	19	115	1185	2209	30	6	128	269	22	90	1200	1511
myod1 (Myod)	21	16	73	572	22	11	13	70	32	14	46	399		myod1 (Myod)	6	5	92	604	17	7	4	14	14	9	89	539		myod1 (Myod)	13	8	156	947	13	0	39	46	26	23	183	546
nodal	103	226	74	65	147	350	157	86	265	305	171	65		nodal	161	165	71	83	252	298	88	37	364	262	120	78		nodal	218	238	100	146	257	52	194	74	338	280	168	100
nodal1	44	93	130	150	34	89	119	220	58	198	138	74		nodal1	55	149	116	121	87	117	189	273	125	183	131	107		nodal1	81	194	165	159	94	31	252	240	125	206	145	110
nodal2	43	211	97	14	13	218	102	31	73	514	69	10		nodal2	130	285	85	28	27	213	73	23	263	357	69	13		nodal2	133	533	99	45	28	79	161	20	171	424	89	19
nodal3	24	11	14	2	2	6	6	5	50	48	21	7		nodal3	27	39	5	6	4	3	6	8	81	66	40	10		nodal3	56	32	17	6	7	0	5	8	132	91	53	15
nodal5	247	115	39	23	23	16	24	31	402	184	43	21		nodal5	128	94	36	29	16	19	21	18	336	132	46	12		nodal5	527	263	57	46	37	4	40	25	781	314	92	48
nodal6	131	117	57	36	35	51	53	36	303	370	149	45		nodal6	82	84	51	24	27	39	31	26	384	228	127	23		nodal6	275	179	54	35	33	12	72	53	546	440	150	48
nog	177	519	124	288	69	89	141	60	397	1008	279	238		nog	367	745	229	379	43	38	45	46	893	908	396	406		nog	605	1028	338	575	85	17	127	52	837	1397	488	411
not	2149	1941	1762	957	2132	2510	951	391	4233	2929	1332	646		not	2131	2464	1202	1118	2371	2302	732	136	4396	2791	1215	1089		not	4605	4443	2086	1961	3544	609	1490	271	5749	4735	2334	1300
ODC1	12420	13516	21608	15786	13214	16025	19138	23596	18322	20064	17238	11797		ODC1	9602	17651	18627	20323	15110	16122	25055	26758	18799	21017	21361	17636		ODC1	22913	28819	23315	23692	24182	5778	31986	28562	26239	25800	24801	15355
olig3	36	49	36	230	29	66	69	72	51	66	63	182		olig3	23	40	60	296	43	37	50	27	58	49	63	317		olig3	40	31	66	318	54	11	63	60	52	63	86	152
osr1	22	388	690	552	26	258	520	622	56	617	495	248		osr1	25	181	206	347	26	79	275	350	81	295	188	55		osr1	85	784	880	542	37	57	954	758	73	565	774	169
osr2	10	423	552	617	6	441	655	543	30	872	711	409		osr2	64	577	598	600	33	470	889	536	186	916	985	503		osr2	48	784	991	717	12	80	1226	607	49	604	946	607
otx2	28	473	336	746	21	34	81	43	62	1593	811	374		otx2	93	953	726	1265	16	134	89	32	288	1333	1263	1174		otx2	70	1260	1209	1614	12	8	160	40	107	1060	1406	759
ovol2	207	295	498	470	274	298	421	517	293	418	316	278		ovol2	126	296	432	397	215	310	505	420	229	326	375	298		ovol2	295	451	628	562	356	57	701	554	366	400	488	310
pitx2	14	65	59	68	10	43	53	74	24	116	78	51		pitx2	32	95	70	48	15	39	75	44	52	112	123	69		pitx2	13	95	109	103	15	5	125	64	21	94	145	76
prdm1 (Xblimp1)	30	612	1171	968	15	297	828	379	76	1996	1153	622		prdm1 (Xblimp1)	216	1155	1231	1091	177	785	808	416	439	2024	1531	809		prdm1 (Xblimp1)	143	1527	1477	1635	128	70	1216	494	216	1307	1852	890
rpl8	1718	2210	4443	5845	1882	2551	3976	6955	2777	3368	3904	4573		rpl8	1395	2727	3513	6340	2461	2600	4701	6356	2837	3439	4139	5626		rpl8	2288	3017	4028	5982	2552	671	4671	5405	2838	2992	3944	4123
rxrb	490	594	822	1078	677	723	781	1281	874	1016	1021	846		rxrb	284	554	674	1338	517	521	968	1328	652	714	818	1133		rxrb	802	950	908	1360	795	115	1049	1164	983	883	938	743
sall1	221	935	1936	1897	290	1049	1540	2034	418	1408	1479	1306		sall1	261	906	1381	1790	366	848	1623	1922	490	1202	1804	1523		sall1	505	1771	2361	2508	601	226	2614	2330	587	1382	2312	1327
sia1	44	39	40	32	6	14	35	40	61	83	36	21		sia1	22	70	24	23	7	15	34	40	102	99	42	20		sia1	125	100	31	33	14	2	52	49	155	131	71	31
sia2	22	21	31	38	7	18	32	56	61	40	44	29		sia2	22	27	26	23	13	21	31	39	66	41	33	31		sia2	90	54	30	37	16	3	45	42	105	59	60	31
sia3	43	33	9	6	5	6	11	4	107	54	11	7		sia3	15	19	9	3	5	5	12	8	73	22	12	8		sia3	151	70	17	18	5	0	17	10	175	108	19	9
smad6	842	462	369	866	929	542	284	1071	1411	731	350	502		smad6	309	369	438	1226	687	335	670	1833	745	510	436	695		smad6	1059	706	652	1160	1117	99	791	1605	1429	840	499	649
smad7	1551	1317	1447	2394	1851	2031	1782	4710	2563	2039	1173	1650		smad7	1029	1315	1279	2475	1844	1921	3615	5935	2036	1939	1551	2245		smad7	2658	2362	2021	2374	2801	492	4929	5185	3343	2415	1780	1920
snai1	1037	2094	2942	4198	899	2316	2318	3298	1773	3940	3208	3462		snai1	1320	1995	2698	4989	1315	2305	2976	4057	3251	2916	3824	4816		snai1	1890	3512	3682	4824	1488	541	3539	3638	2558	3731	4447	3566
sox17a	197	2306	5097	5279	204	1971	4287	4878	406	6526	13312	11133		sox17a	642	2674	3010	4894	439	1497	4166	3987	1911	5355	11434	13182		sox17a	537	4296	6268	5337	393	335	6059	5780	703	4440	15562	14987
sox17b.1	132	940	1209	1150	157	825	1297	1126	258	2137	2206	1271		sox17b.1	365	1041	889	781	300	899	1346	770	1072	1808	1881	1068		sox17b.1	387	2021	1886	892	345	203	2359	1239	544	1617	3101	1748
sox17b.2	473	3271	4616	3072	534	3624	4756	3067	975	8788	10441	4513		sox17b.2	776	2245	2032	2105	831	1692	2726	1855	2246	5393	5696	3845		sox17b.2	931	4448	4688	2486	909	810	5826	3286	1191	5709	9652	5115
sox2	420	1088	1826	2771	685	1411	1061	1580	801	1558	1292	1721		sox2	966	2802	3501	3964	1691	2120	2225	1619	1986	3506	3319	3124		sox2	714	2452	3476	5048	974	204	2508	1715	764	1899	3109	2510
sox21	82	122	374	404	139	201	177	342	147	128	156	231		sox21	144	182	190	353	251	149	111	213	191	155	100	153		sox21	265	297	386	474	306	32	207	238	232	154	134	185
Sox3	11824	15167	10253	7427	15626	18184	7569	7436	21299	25213	11811	5424		Sox3	10779	17795	10303	8514	19504	15974	10052	5871	22743	26537	15210	8921		Sox3	22271	26883	11248	12423	24638	3234	13210	6734	28297	30629	17787	8814
Sox7	858	606	180	244	1044	624	206	186	1439	797	163	166		Sox7	438	372	91	127	784	362	121	342	868	450	128	193		Sox7	1438	803	190	356	1388	119	382	422	1657	1001	363	228
sox9	138	37	22	68	133	48	19	23	181	63	16	43		sox9	48	36	30	85	49	40	24	23	59	37	30	104		sox9	127	50	26	98	130	8	37	45	172	64	48	46
szl	115	686	1308	1971	221	3135	4489	8682	302	1271	1747	982		szl	322	806	909	1916	862	4660	9561	12641	595	1440	918	1255		szl	519	1925	2304	1605	1084	1396	12164	12199	686	1053	1084	887
t	101	2253	6744	5580	88	2384	5287	7639	258	5175	6087	3856		t	383	2481	4518	4881	218	2185	6158	6722	1116	4208	5555	3933		t	232	4554	7605	6886	159	540	9239	8032	370	3752	7327	4076
t2 (Xbra3)	56	109	1163	1716	62	112	267	1040	98	141	1120	1274		t2 (Xbra3)	50	126	808	1678	92	109	440	685	102	153	1016	1459		t2 (Xbra3)	111	182	1409	2283	123	22	622	883	92	166	1569	1646
tbx3	28	65	130	714	25	163	321	1838	28	76	98	370		tbx3	16	88	140	510	50	176	732	2365	41	102	153	325		tbx3	18	56	370	558	28	23	1353	2203	19	57	204	311
Tbx6	13	17	82	757	7	20	26	450	23	20	95	727		Tbx6	2	6	119	896	7	10	100	530	9	14	173	993		Tbx6	26	19	267	997	28	3	205	705	17	20	173	724
tcf7l1	331	386	419	598	461	566	337	370	649	852	412	301		tcf7l1	210	513	473	499	360	359	446	308	401	695	628	414		tcf7l1	425	853	763	1100	519	104	725	361	615	860	909	483
tfap2a	225	1007	2471	2297	304	2037	2283	3158	426	1585	2028	1623		tfap2a	338	1066	1785	2370	729	1827	3394	3592	669	1660	2216	2082		tfap2a	564	2220	2802	2801	795	428	4867	3531	630	1777	2526	1706
trim33	2098	2116	1652	733	2292	2213	1357	677	3424	2976	1618	510		trim33	1290	1922	1188	736	2447	1949	1292	773	2648	2638	1705	742		trim33	3387	3425	1758	1183	3456	605	2362	907	4282	3327	2268	842
tsc22d1	1395	2447	3221	2019	1809	3419	3272	2771	2446	3616	2793	1412		tsc22d1	1200	2680	2109	1516	2189	2746	2697	1610	2491	3313	2641	1409		tsc22d1	2917	5198	3711	3089	3145	695	5199	2209	3285	4568	4075	1904
VegT	3130	7423	10746	5131	3068	7448	8175	8259	5033	13028	9300	3933		VegT	2094	6080	5124	3488	2479	4525	5883	5542	4220	8132	7062	2887		VegT	4131	11383	8994	4324	3783	1917	10930	7226	4861	9680	9766	3806
ventx1.2	228	1587	4348	3293	372	2478	4213	5322	418	2277	3185	2250		ventx1.2	490	1421	1938	2570	1160	1801	4541	5545	859	1892	2262	2175		ventx1.2	827	2621	3463	2609	1243	584	6944	5822	708	1511	3752	2464
ventx2.1 [provisional]	2768	8579	12003	9842	4337	9908	11440	12380	5728	10567	10256	7148		ventx2.1 [provisional]	3594	6764	7394	9398	6932	8780	14640	15185	6197	9129	9379	8049		ventx2.1 [provisional]	5824	10474	10122	9153	7383	1728	14954	12002	6374	7762	11988	7401
ventx2.2	4853	12939	18035	14586	7089	14081	15708	18553	9706	15911	14198	10825		ventx2.2	5417	9631	10204	13702	10698	10783	19280	21017	9401	12862	13067	11002		ventx2.2	10939	16972	16702	14977	13277	2834	24563	20854	11419	12709	19047	11954
ventx3.1	236	646	310	447	433	888	533	401	509	639	199	182		ventx3.1	321	446	219	229	578	885	582	266	564	572	216	111		ventx3.1	505	824	376	338	698	175	928	486	565	524	301	132
ventx3.2	256	939	1923	2607	402	1503	2695	4904	449	1128	975	1406		ventx3.2	461	927	1027	2282	917	1679	3637	4896	929	1031	618	943		ventx3.2	698	1483	2161	2305	922	320	5634	6101	633	870	1111	1225
wnt11	12	15	15	59	10	13	32	27	21	23	16	35		wnt11	2	13	14	62	12	10	10	11	7	12	8	17		wnt11	21	15	27	84	18	1	28	29	21	36	31	27
Wnt5b	12	129	457	563	22	181	394	845	33	315	357	516		Wnt5b	32	163	423	725	51	223	586	1096	88	310	484	649		Wnt5b	34	318	486	750	54	66	782	1014	58	298	583	550
wnt7b	1	8	11	13	0	14	21	13	15	15	9	11		wnt7b	5	7	7	13	7	7	15	21	6	9	9	9		wnt7b	9	10	15	17	6	1	28	17	6	12	15	8
wnt8a	374	1958	6132	2501	710	3075	8370	6518	752	3277	4595	2187		wnt8a	745	2110	3680	2910	1486	2492	9218	5117	1449	2926	3955	2531		wnt8a	941	3832	5640	3534	1617	1013	11373	4104	1070	2299	5352	2971
xbp1	224	1278	4324	4398	314	1769	3763	5708	454	1501	2681	2364		xbp1	325	1146	2159	2832	612	1616	3679	3554	634	1292	1915	1721		xbp1	588	2476	4024	3684	917	571	5589	3796	779	1713	2943	2259
zbtb12	187	212	293	419	225	210	238	454	309	267	296	305		zbtb12	117	221	237	436	193	185	273	334	208	262	279	292		zbtb12	302	364	365	505	301	46	367	390	362	360	374	295
zbtb17	1238	1255	1116	632	1478	1420	975	646	2049	1868	1108	532		zbtb17	769	1190	647	668	1510	1168	903	676	1553	1531	1041	702		zbtb17	2133	2192	1099	1048	2257	309	1606	752	2611	2250	1700	758
zc3h3 [provisional]	343	455	428	275	437	455	313	244	655	648	372	240		zc3h3 [provisional]	124	219	137	128	226	183	122	99	274	275	200	122		zc3h3 [provisional]	454	483	294	275	424	67	369	203	516	517	431	200
zeb2 (Xsip1)	4	110	472	1165	4	57	237	605	12	226	627	857		zeb2 (Xsip1)	10	158	569	1429	9	78	446	622	45	289	743	1335		zeb2 (Xsip1)	11	308	980	1621	14	17	616	744	16	212	891	977
zgpat	212	238	204	78	277	303	163	113	368	342	146	49		zgpat	138	243	170	116	279	198	158	116	280	287	164	70		zgpat	252	260	105	68	271	47	157	72	262	265	112	49
zic1	469	864	992	1472	507	607	274	144	743	1363	951	1059		zic1	610	1537	1164	1662	847	665	190	78	1299	2066	1424	1350		zic1	873	2274	1838	2411	921	102	524	163	1138	2151	2292	1170
zic2	1789	1654	1709	2049	2043	1596	1152	868	2831	2515	1685	1295		zic2	970	1742	1426	2101	1635	1123	1031	483	1910	2217	2313	2018		zic2	2664	2714	2811	3167	2581	259	2268	821	2921	2611	3110	2119
zic3	134	1353	2628	2651	145	689	1723	1909	280	2770	3477	1807		zic3	428	2043	2610	2613	353	763	1860	1777	1119	2770	3557	2619		zic3	511	2699	3838	4013	355	91	2895	1854	719	2382	4022	2758
Zic5	23	39	48	99	45	41	43	51	54	60	53	51		Zic5	26	35	36	133	27	35	36	28	55	61	37	83		Zic5	53	53	81	202	39	7	112	47	45	63	100	85
znf143	1052	973	469	135	1138	993	422	189	1737	1349	500	100		znf143	608	864	389	153	1209	839	398	145	1151	1093	524	135		znf143	1523	1374	400	216	1493	184	659	175	1826	1384	663	141
znf217	1945	1445	1150	1283	2185	1914	1270	1179	3100	2132	1230	937		znf217	947	1412	1126	1213	1993	1655	1371	1224	1959	1862	1391	1198		znf217	2437	2419	1609	1621	2785	489	2105	1272	3142	2363	1918	1185
znf384	620	750	1076	1043	684	876	946	923	1036	1106	969	686		znf384	346	719	804	948	679	674	961	1051	696	904	993	946		znf384	992	1346	1339	1271	1046	230	1607	1105	1169	1143	1392	813
znf395	1760	1913	1424	809	2158	2220	1268	830	2962	2757	1421	649		znf395	1091	1744	993	683	1969	1646	1171	832	2045	2206	1354	569		znf395	3124	3211	1414	1262	3175	407	2146	1029	3397	3037	2061	772
znf703	283	512	3239	3241	321	588	1027	4324	480	838	2250	2227		znf703	228	536	2129	3604	412	503	1425	5273	424	755	2202	2757		znf703	540	1229	3344	4161	611	135	2715	5377	607	831	2997	2926
NEG_A(0)	2	5	15	7	7	6	13	14	8	11	5	6		NEG_A(0)	2	7	4	4	10	9	10	9	9	5	7	9		NEG_H(0)	28	7	22	10	11	3	49	36	11	14	25	6
NEG_B(0)	7	5	9	8	9	12	11	8	8	9	9	6		NEG_B(0)	2	7	2	4	4	11	13	11	17	7	9	6		NEG_G(0)	17	7	15	18	7	2	47	33	19	23	19	16
NEG_C(0)	3	9	8	15	4	7	12	10	7	11	5	6		NEG_C(0)	3	9	7	4	5	3	14	5	9	16	2	5		NEG_D(0)	13	7	15	21	11	2	22	16	13	20	23	5
NEG_D(0)	7	14	10	16	15	12	10	13	13	16	13	16		NEG_D(0)	3	10	8	16	18	16	13	10	13	22	7	6		NEG_F(0)	13	16	14	11	6	1	19	16	9	11	16	10
NEG_E(0)	9	9	13	14	9	9	16	13	19	16	17	11		NEG_E(0)	2	15	10	10	11	7	20	14	11	11	9	11		NEG_E(0)	11	19	12	32	23	1	16	12	32	50	60	46
NEG_F(0)	6	11	14	9	8	8	8	11	8	15	11	8		NEG_F(0)	3	12	9	14	9	10	13	13	10	12	10	14		NEG_B(0)	9	10	10	22	7	1	14	11	31	44	33	37
NEG_G(0)	11	16	30	19	20	19	40	29	16	40	22	20		NEG_G(0)	8	10	8	10	9	11	32	21	14	17	17	7		NEG_A(0)	8	22	8	16	11	0	13	10	21	22	18	13
NEG_H(0)	12	23	33	34	15	21	39	26	50	31	36	27		NEG_H(0)	10	17	12	19	13	10	32	24	19	32	16	15		NEG_C(0)	5	32	8	16	9	0	11	9	14	19	11	7
POS_A(128)	35736	44403	57476	55717	43886	47615	55522	60341	56345	59621	54995	48157		POS_A(128)	22397	47011	41713	48985	45677	37031	52040	53375	53759	55610	50852	45533		POS_A(128)	52370	60688	54724	68567	54249	8750	62990	55462	59427	68839	63760	43299
POS_B(32)	7935	10388	12894	12710	9942	10518	12988	13652	12765	13103	12838	10598		POS_B(32)	5183	10577	9703	11410	10637	8404	12214	12167	12273	12533	11721	10616		POS_B(32)	13020	14711	13050	15176	13147	2152	14694	13723	15169	15606	14281	10188
POS_C(8)	1999	2581	3232	3137	2503	2739	3045	3358	3148	3315	3042	2615		POS_C(8)	1208	2498	2527	2732	2582	2102	2878	3001	2924	3042	2835	2468		POS_C(8)	3008	3493	3276	4030	3043	501	3592	3180	3390	3651	3483	2476
POS_D(2)	623	773	959	1016	749	816	1050	1079	1013	1052	958	834		POS_D(2)	429	816	777	892	817	640	964	930	977	970	907	817		POS_D(2)	944	1136	1043	1193	988	172	1229	999	1142	1234	1126	824
POS_E(0.5)	106	122	194	164	123	149	165	181	144	147	149	122		POS_E(0.5)	48	136	104	127	116	100	122	149	146	149	135	111		POS_E(0.5)	147	155	172	192	169	39	164	171	162	183	155	129
POS_F(0.125)	64	64	89	76	77	73	88	106	72	89	64	76		POS_F(0.125)	31	66	59	84	76	64	90	79	92	96	75	63		POS_F(0.125)	72	82	93	123	90	23	119	104	109	108	110	64
