# Supplementary material for: Inference of the Xenopus tropicalis embryonic regulatory network and spatial gene expression patterns
Source: BMC Syst Biol. 2014 Jan 8;8:3. doi: 10.1186/1752-0509-8-3 (PMC3896677; doi:10.1186/1752-0509-8-3)
Supplement: Additional file 4 — Nanostring data. NanoString data from the foxh1 and vegt morpholino antisense oligonucleotide (MO) and cers perturbation experiments. [file 1752-0509-8-3-S4.xlsx]

## Sheet: Raw data
		nCounter Worksheet						© 2008 NanoString Technologies
Lane Attributes
Assay number	1	2	3	4	5	6	7	8	9	10	11	12	13	14	15	16	17	18	19	20	21	22	23	24	25	26	27	28	29	30	31	32	33	34	35	36	37	38	39	40	41	42	43	44	45	46	47	48
Cartridge ID	Cho1	Cho1	Cho1	Cho1	Cho1	Cho1	Cho1	Cho1	Cho1	Cho1	Cho1	Cho1	Cho2	Cho2	Cho2	Cho2	Cho2	Cho2	Cho2	Cho2	Cho2	Cho2	Cho2	Cho2	Cho3	Cho3	Cho3	Cho3	Cho3	Cho3	Cho3	Cho3	Cho3	Cho3	Cho3	Cho3	Cho4	Cho4	Cho4	Cho4	Cho4	Cho4	Cho4	Cho4	Cho4	Cho4	Cho4	Cho4
Sample ID	A1	A2	A3	A4	A5	A6	A7	A8	A9	A10	A11	A12	A13	A14	A15	A16	B1	B2	B3	B4	B5	B6	B7	B8	B9	B10	B11	B12	B13	B14	B15	B16	C1	C2	C3	C4	C5	C6	C7	C8	C9	C10	C11	C12	C13	C14	C15	C16
Stage	egg	stage 10	stage 10	stage 10	stage 10	stage 10	stage 10 + 1.5hr	stage 10 + 1.5hr	stage 10 + 1.5hr	stage 10 + 1.5hr	stage 10 + 1.5hr	stage 10 + 3hr	stage 10 + 3hr	stage 10 + 3hr	stage 10 + 3hr	stage 10 + 3hr	egg	stage 10	stage 10	stage 10	stage 10	stage 10	stage 10 + 1.5hr	stage 10 + 1.5hr	stage 10 + 1.5hr	stage 10 + 1.5hr	stage 10 + 1.5hr	stage 10 + 3hr	stage 10 + 3hr	stage 10 + 3hr	stage 10 + 3hr	stage 10 + 3hr	egg	stage 10	stage 10	stage 10	stage 10	stage 10	stage 10 + 1.5hr	stage 10 + 1.5hr	stage 10 + 1.5hr	stage 10 + 1.5hr	stage 10 + 1.5hr	stage 10 + 3hr	stage 10 + 3hr	stage 10 + 3hr	stage 10 + 3hr	stage 10 + 3hr
Sample Name		ctrl	Fast1 MO	VegT MO	CerS RNA	Venus RNA	ctrl	Fast1 MO	VegT MO	CerS RNA	Venus RNA	ctrl	Fast1 MO	VegT MO	CerS RNA	Venus RNA		ctrl	Fast1 MO	VegT MO	CerS RNA	Venus RNA	ctrl	Fast1 MO	VegT MO	CerS RNA	Venus RNA	ctrl	Fast1 MO	VegT MO	CerS RNA	Venus RNA		ctrl	Fast1 MO	VegT MO	CerS RNA	Venus RNA	ctrl	Fast1 MO	VegT MO	CerS RNA	Venus RNA	ctrl	Fast1 MO	VegT MO	CerS RNA	Venus RNA
a2m	4	1	5	4	4	6	3	4	5	5	3	3	2	3	3	0	5	3	9	8	7	3	3	7	6	8	2	5	2	3	5	7	0	4	6	3	4	5	5	8	2	2	2	4	3	1	3	3
actb	3479	3747	1994	1900	2673	8493	5063	3430	3429	4576	3264	3761	3043	5824	3991	2936	5935	2913	4951	6418	3347	2822	2809	4964	3401	4702	3728	4889	4023	5234	6865	5770	3637	3071	6107	3928	5937	4053	3807	6153	4133	5530	5473	6565	5665	2567	4815	6628
aqp2	2	5	3	3	3	8	5	4	8	7	6	4	3	10	3	3	4	5	5	13	7	4	7	7	9	5	4	5	2	4	9	3	2	2	9	9	9	4	3	9	11	7	5	3	3	7	7	8
atf7	134	64	49	37	33	131	22	39	29	31	19	10	20	15	14	16	251	64	102	151	54	36	16	49	33	26	27	14	26	10	22	16	108	71	128	74	71	51	20	55	34	26	22	17	30	12	28	13
bix1.1	24	2284	1104	734	490	5649	1283	989	674	875	1041	244	208	262	110	184	27	2177	2970	2017	313	1750	680	1267	936	612	1064	271	311	296	217	348	51	2382	2805	1264	444	1741	1010	1112	600	489	1123	261	272	121	157	285
Bix1.2 (new)	1	760	345	248	149	1853	380	310	164	200	283	46	46	80	20	65	1	790	944	734	84	745	222	347	288	174	361	83	81	85	26	109	4	843	916	474	100	584	341	370	172	125	323	76	78	17	21	59
ccnb1.2	3163	5194	2585	2775	3608	12987	4805	3330	3768	4773	3407	1359	822	1541	1079	879	5508	4150	7026	9300	4645	3290	3043	5417	4938	4209	3370	1517	1215	2080	1876	1657	3184	4640	8667	5718	7234	4539	3323	6115	3634	3847	3774	1396	1075	594	1382	1237
cdx1 (Xcad2)	21	107	40	43	58	229	807	957	169	800	621	1008	1412	429	1337	893	39	84	100	51	48	55	393	1449	136	539	574	1266	1744	491	1998	1432	51	93	93	61	102	71	575	801	191	577	674	1188	1668	282	1466	1133
cdx2	2	54	12	3	15	117	667	472	113	884	617	789	841	329	1320	760	4	22	36	21	19	19	370	916	103	606	507	1005	1258	357	1637	1141	3	36	39	14	30	47	545	673	164	688	736	1174	1372	254	1259	1008
cdx4	4	190	114	65	135	480	1343	1350	399	2287	1195	1589	2089	1015	2958	1551	7	113	257	61	91	88	693	2395	254	1645	982	2200	2938	900	4353	2468	8	180	291	54	196	142	1174	1860	398	1505	1376	2360	2757	525	3160	2070
chrd (new)	4	148	15	80	79	378	249	47	199	207	174	89	38	193	169	85	3	183	64	164	72	117	144	143	239	85	250	195	104	211	118	210	7	192	36	119	160	176	219	104	158	90	300	178	45	86	110	187
crx	4	964	370	468	452	2532	2532	533	2627	1140	2019	1044	258	1973	475	708	4	600	1008	513	870	431	1335	788	2031	1193	1518	1323	542	1715	656	1252	7	936	1124	709	1623	869	1736	970	2289	1565	2242	1314	342	652	620	1108
ctnnb1 (new)	10	63	29	52	60	171	93	35	72	66	67	30	19	62	28	28	34	75	97	143	120	73	47	88	128	95	77	36	38	47	58	34	23	56	120	78	185	106	65	95	71	86	88	44	23	26	30	39
dlx3 [provisional]	6	37	27	13	21	78	157	207	143	170	126	186	211	399	253	225	5	15	38	24	21	21	81	325	110	213	164	288	293	351	606	349	4	28	53	26	47	32	179	403	284	270	213	330	412	166	402	257
dlx5	1	118	68	76	71	249	477	397	518	496	432	443	340	802	416	402	1	89	248	164	85	93	285	711	472	569	463	520	430	851	1010	679	1	88	229	149	157	135	424	891	906	773	696	654	482	393	856	462
egr1 (Xegr1)	85	107	82	97	66	138	101	82	110	152	102	114	77	92	80	69	133	89	77	130	87	83	75	110	115	102	114	89	92	102	135	122	93	114	126	78	152	105	103	90	98	110	123	118	107	106	126	111
eomes	18	559	239	230	171	1045	343	191	288	317	239	97	69	162	83	92	33	548	718	441	95	367	238	334	413	196	281	113	117	167	86	143	34	547	616	313	158	391	258	271	236	182	289	143	83	79	79	116
epas1	2	24	8	6	14	50	67	48	74	91	69	68	69	152	67	47	2	13	45	17	13	19	58	103	75	111	91	100	87	122	162	126	3	13	35	20	44	35	71	107	92	107	123	129	78	78	185	81
Esr9	3	22	11	14	25	55	200	127	33	213	149	146	210	102	224	165	2	27	20	15	33	17	98	307	40	142	146	214	257	130	358	248	4	17	30	22	58	22	149	250	60	114	154	152	202	60	196	161
etv1 (Xer81)	605	1028	516	542	669	2435	1774	1184	1024	1736	1295	1001	816	1031	1368	865	1006	913	1482	1575	881	811	964	1865	1167	1616	1201	1232	1287	1085	1988	1394	601	929	1611	1068	1493	897	1465	1860	1129	1502	1458	1340	1228	443	1569	1064
evx1 (new)	0	12	15	10	7	13	73	139	11	87	48	101	155	30	127	91	0	3	18	5	5	8	53	263	14	64	52	150	181	63	167	125	5	4	13	6	2	8	61	168	22	62	70	105	190	34	178	110
fos	141	27	8	20	8	40	13	10	14	12	15	5	4	26	7	7	354	26	50	155	23	23	15	9	19	19	20	10	9	17	14	9	156	20	59	39	19	31	14	19	13	13	22	23	13	5	10	9
foxa1	3	64	36	9	17	119	533	398	139	192	415	446	473	385	213	428	7	22	59	17	16	25	166	450	60	96	219	473	583	269	201	504	7	30	38	6	23	17	282	292	105	61	286	511	407	175	201	425
foxa2	1	14	7	5	6	20	127	93	35	36	90	116	69	144	35	62	4	7	20	13	2	4	41	87	26	28	31	99	80	116	36	111	0	5	15	8	9	9	73	69	37	13	72	163	38	46	41	92
foxa4a	0	1806	905	591	811	4320	2755	1291	1650	2334	2051	1218	950	1513	1034	1006	7	1689	2364	1060	417	1315	1418	1897	1553	1391	2352	1575	1512	1560	1359	1910	4	1589	1809	852	755	1418	2106	1780	1444	1171	2674	1743	1140	681	709	1633
foxc1	4	270	115	40	65	459	1290	579	371	770	841	637	327	381	753	477	5	92	180	30	33	75	502	1006	257	271	571	553	503	493	652	705	5	138	167	28	71	66	688	535	340	214	885	681	361	168	494	496
foxc2	2	7	2	2	4	11	76	30	21	53	57	59	34	55	95	82	0	6	7	6	2	2	25	49	9	26	50	82	71	51	98	91	2	6	5	2	5	4	74	36	28	31	75	77	42	30	47	66
Foxd1	8	10	7	4	10	9	7	7	11	11	5	12	3	8	6	7	3	7	10	7	9	4	4	10	8	4	6	7	4	8	11	6	5	9	9	6	11	9	5	7	11	7	9	8	6	11	3	13
Foxd2	3	8	1	4	5	12	4	13	12	8	5	7	4	6	2	4	6	3	7	10	6	5	5	12	11	10	9	12	4	4	3	8	8	10	19	8	14	5	1	5	11	13	7	5	6	3	6	3
foxd3	6	110	32	50	195	277	266	68	216	423	171	102	45	195	214	78	6	140	113	132	216	103	194	132	216	436	230	164	109	202	294	167	5	153	93	102	304	140	271	224	255	397	276	176	95	64	190	129
foxd4l1.1	2	397	175	165	543	990	748	165	500	1061	545	307	153	603	700	233	3	429	486	846	555	372	398	342	412	845	606	496	379	535	1009	582	1	473	568	477	803	565	657	417	539	830	728	486	317	239	500	467
FoxH1.1	1626	744	1213	537	479	1662	223	1374	354	247	191	183	564	248	114	185	3097	871	3268	2751	764	789	198	2386	646	371	241	211	713	224	303	212	1727	855	3892	1553	1087	742	231	3204	439	282	288	261	822	121	275	175
FoxH1.2	7	295	127	162	199	546	96	96	116	106	68	14	23	27	31	18	11	299	450	703	300	236	74	170	262	119	94	29	20	31	41	21	12	296	576	399	571	323	93	232	138	132	92	14	30	18	30	25
foxi1	8	298	202	277	203	642	118	332	166	126	59	76	416	54	26	117	12	284	487	654	282	92	66	550	97	234	105	192	399	135	52	137	5	142	862	456	361	220	206	928	160	60	151	164	517	65	39	120
foxi4.2	2	1041	793	780	679	2337	1298	1374	2110	1319	957	866	348	1395	320	578	4	795	1748	1873	1068	510	916	2177	2293	2303	1126	938	264	1796	1256	989	3	626	2924	1227	1647	852	1262	3049	2768	2413	1689	919	406	573	1211	636
Foxj1	6	8	4	7	7	10	5	14	8	11	7	27	45	42	20	53	7	5	6	12	9	4	2	20	2	12	5	63	48	8	47	37	2	6	11	4	4	6	3	12	11	6	9	59	58	33	51	38
gapvd1	327	402	189	196	257	998	524	317	388	437	369	211	159	223	180	175	541	352	529	663	325	288	278	465	372	442	361	229	230	284	309	273	315	343	664	423	533	307	415	595	309	395	412	262	217	110	227	174
gata4	0	756	464	164	41	1568	2115	1201	763	233	1217	802	594	862	149	705	4	456	890	115	34	239	817	1450	613	218	1038	1075	717	839	192	940	4	629	836	147	42	323	1150	994	596	111	1342	1033	357	314	110	736
gata5 (new)	17	42	72	8	6	98	107	226	47	14	47	52	77	29	16	35	33	38	116	17	6	24	54	248	48	17	61	51	69	50	24	47	14	48	102	10	10	19	53	163	53	10	71	42	60	15	19	39
gata6 (new)	44	433	287	96	53	833	1455	1257	454	211	971	888	636	488	150	596	36	191	457	151	36	139	534	1503	392	119	560	808	756	532	205	628	43	289	469	137	102	159	647	857	406	88	747	753	514	192	164	488
gbx2.2	0	3	0	1	3	4	48	2	6	11	47	85	66	35	88	82	1	1	2	2	2	2	22	18	1	13	16	95	110	22	47	133	2	2	5	2	7	2	28	18	9	9	46	111	96	47	39	84
gli1.2 (Xspr2)	1182	3801	2033	1796	2299	8405	5119	4711	2388	6219	4203	3045	2739	2231	3547	2218	2213	3240	5766	6018	2831	2527	2814	7448	2723	4391	3665	3332	4000	2494	5086	3750	1303	3138	6341	3500	4145	3392	3596	6652	2153	3429	4456	3175	3044	1032	2888	2844
Gli2	7	14	8	4	5	42	40	55	21	38	36	73	75	53	86	75	9	12	24	23	13	4	27	74	14	32	23	120	106	41	103	112	13	14	23	14	14	9	31	66	22	22	39	145	95	29	149	94
Gli3	27	70	33	37	66	163	208	75	152	199	172	186	110	187	168	142	67	57	74	73	53	43	82	179	125	196	85	181	161	166	275	202	25	62	91	58	124	43	135	148	129	227	183	276	152	85	341	165
grhl3	4	281	149	203	240	700	391	442	447	488	372	321	447	399	339	400	10	274	420	558	259	266	220	624	427	504	368	434	516	384	651	603	10	193	339	380	442	347	342	681	521	487	453	525	613	218	394	422
gsc	1	471	89	216	134	1109	207	57	421	133	138	48	22	107	41	73	10	505	351	456	106	361	247	105	554	44	284	67	30	135	28	93	6	567	285	308	157	415	224	183	279	65	350	91	27	35	15	112
hand2	3	6	11	8	3	7	7	5	9	6	9	2	4	5	3	4	3	11	14	27	12	8	8	11	16	6	7	4	6	4	7	5	2	7	14	20	14	14	11	11	6	5	5	2	9	9	7	2
hba1	4	3	2	3	1	12	9	5	6	2	8	8	1	2	2	4	3	4	7	12	3	4	3	3	5	2	1	3	1	4	3	5	1	4	5	5	5	3	3	6	10	5	7	3	4	0	5	1
hes1	16	67	73	77	47	155	101	87	129	139	84	99	133	234	154	141	33	69	182	159	91	69	64	125	100	147	118	169	164	159	218	176	22	56	134	121	69	62	107	176	113	106	142	198	158	71	188	208
hes3.1	2	92	40	73	95	226	282	225	205	226	273	193	223	282	243	246	4	105	144	189	133	94	202	436	213	378	245	287	411	350	449	367	3	81	84	154	159	129	235	450	321	197	305	368	341	159	193	260
hes4	18	448	194	334	289	1067	631	453	626	707	478	569	360	954	784	539	63	414	535	858	393	393	412	661	684	857	587	674	448	716	1112	802	28	403	644	715	755	620	611	831	749	931	859	936	478	399	944	760
hes5.1	1	16	7	17	7	42	106	106	48	70	104	118	155	65	160	95	6	26	23	18	22	17	52	162	33	71	64	127	216	70	237	186	3	23	26	17	32	18	107	153	60	54	76	153	183	40	134	126
hes7.1	1194	258	155	246	280	680	144	72	207	122	129	99	29	223	87	90	1991	353	489	1551	597	417	115	91	294	194	130	195	74	188	83	187	1208	303	830	584	836	444	142	208	206	204	194	163	87	62	86	205
hes7.2 (Esr4)	31	886	560	338	382	1936	874	738	568	1178	649	351	314	290	456	291	74	770	1604	288	307	527	500	1075	733	701	636	397	405	305	615	372	43	938	1512	459	471	482	599	843	419	678	705	331	387	118	423	309
hesx1	3	25	17	23	29	92	114	18	205	40	92	286	35	878	56	264	9	12	26	44	88	18	52	13	169	105	72	417	44	391	207	171	5	44	37	31	133	30	112	36	375	182	148	593	43	506	149	382
hhex	2	89	17	17	4	154	57	18	65	10	47	20	10	40	4	0	6	52	42	17	9	25	47	29	69	2	43	14	8	27	12	16	8	70	31	24	7	40	37	23	34	4	53	18	7	12	7	12
Hnf1beta	5	36	39	11	19	68	288	199	82	82	175	162	128	107	76	143	3	16	56	13	23	15	85	245	56	49	130	157	203	93	89	187	4	30	37	6	22	11	120	130	63	34	158	178	129	55	57	132
hoxd1	21	210	71	28	89	539	1842	1410	318	1992	1331	1444	1414	670	2261	1315	40	58	182	87	44	55	865	2479	190	1014	1105	1668	2285	653	2564	1889	18	114	158	37	108	69	1305	1677	333	1178	1517	1765	2153	383	1503	1588
id3	16	2701	1548	1850	2164	6223	4140	3363	3823	4587	3120	2669	1998	3185	2604	2249	24	2344	4070	4615	2898	2070	2640	4953	4270	6032	3266	3321	2455	3043	4544	3619	20	2187	5118	3336	5608	3115	3517	6181	4341	5609	4739	3575	2397	1402	3481	2968
ins	2	0	0	1	1	5	1	0	5	0	3	4	2	3	1	2	0	1	1	1	2	1	1	2	1	1	1	1	1	3	1	0	0	3	1	0	0	0	1	2	1	1	1	2	3	1	2	1
irx1	1	103	34	75	66	237	391	77	217	163	330	211	87	377	194	165	2	71	85	177	124	70	195	119	210	95	188	206	174	266	241	279	3	98	143	164	237	95	227	96	240	127	317	252	102	165	231	200
irx2	2	132	67	80	140	395	428	133	339	226	339	209	113	280	220	140	1	93	185	112	206	55	243	183	346	235	218	216	214	305	307	280	2	150	312	193	370	128	315	212	330	278	411	245	122	140	216	213
irx3	5	172	51	25	24	300	726	136	233	314	557	305	98	396	207	208	11	51	98	53	42	37	328	264	141	72	462	351	262	290	138	345	7	93	62	34	49	60	401	153	199	61	496	343	139	105	87	229
klf17	19	1144	570	748	787	2641	1537	1219	1940	1487	1078	820	559	1639	767	658	34	1090	1630	2765	993	968	1034	1967	2090	1960	1550	941	673	1591	1427	1252	29	932	1835	1381	1622	1244	1720	2453	2358	2246	2065	1233	862	617	1199	832
klf2	633	188	110	139	128	403	89	82	178	76	75	29	36	109	26	23	1215	257	365	863	251	196	53	84	176	132	121	58	34	140	94	45	692	207	468	357	275	238	127	179	240	111	156	28	57	32	106	32
krt5	0	2	2	8	4	9	8	8	5	3	6	9	2	10	6	6	4	3	7	7	2	5	2	8	2	12	5	3	3	12	6	4	4	6	7	5	8	8	9	7	5	2	5	3	4	4	7	3
lhx1	6	131	37	37	19	293	308	110	215	189	211	87	55	153	79	62	3	83	87	44	11	57	182	212	169	92	216	139	69	172	90	124	6	87	75	34	20	64	182	137	162	59	231	121	30	56	58	112
lhx5	1	350	128	310	416	967	669	142	717	373	436	254	101	516	182	174	0	334	430	789	681	293	364	235	791	601	452	345	213	565	307	376	1	376	562	690	1230	557	563	376	1008	706	762	375	144	207	197	249
lin28	281	763	339	486	625	1861	2058	1066	1287	1998	1552	1554	1234	2039	2321	1564	383	647	936	1074	778	669	1159	1794	1196	2027	1556	2205	1837	1965	3707	2648	227	707	1005	983	1401	893	1652	1671	1585	2010	2061	2442	1535	981	1843	2313
LOC447976	2	5	5	6	5	18	9	9	5	8	5	9	5	6	9	4	14	5	8	15	8	6	6	10	8	9	6	7	1	8	17	7	5	3	8	6	9	8	4	14	7	6	21	9	5	5	9	9
mafb	2	2	3	1	6	5	6	5	5	5	2	5	4	1	4	4	0	5	0	10	1	6	3	6	2	7	6	5	4	4	3	5	2	3	3	8	6	4	2	4	4	4	3	6	10	1	4	3
mespb	5	303	112	64	30	603	712	500	240	615	551	384	323	254	294	292	4	149	273	74	12	104	349	730	278	277	432	340	365	224	377	341	3	238	214	89	26	90	469	403	218	266	529	314	301	102	255	271
mix1	3	1535	693	480	414	3396	811	557	518	751	593	108	96	175	72	84	0	1333	1662	981	312	878	474	603	713	517	697	104	107	177	131	160	0	1425	1551	685	377	1020	665	575	401	418	690	110	117	52	86	128
mixer	4	1525	799	354	100	2640	2120	1703	1050	595	1314	317	326	482	172	267	3	1104	1765	559	43	642	1191	2133	1133	465	1475	488	441	713	267	600	1	1116	1462	326	45	575	1525	1492	854	169	1687	396	363	149	169	377
msgn1 (Mespo)	10	6	10	6	3	21	188	284	16	210	139	290	375	103	394	205	19	8	12	17	10	4	145	615	24	98	155	404	544	147	439	434	11	15	14	4	6	13	170	306	53	68	198	332	466	85	325	368
msx1	1	64	55	7	4	104	464	827	86	437	336	840	1137	388	795	784	2	15	104	6	8	5	346	1560	101	349	430	1121	1190	498	1413	1159	0	18	128	8	18	27	480	1112	193	491	633	962	1384	389	1127	1010
myc	643	584	334	335	326	1126	596	887	395	597	451	669	535	556	708	521	1223	518	982	1093	421	428	387	1238	420	481	382	616	682	461	1061	631	680	564	1157	604	595	440	441	1072	359	469	546	710	730	298	959	615
mycn	405	145	106	113	112	353	93	75	73	63	59	41	38	49	39	36	896	198	328	559	179	170	57	126	107	75	94	40	44	58	77	57	490	156	412	237	251	230	94	183	85	64	104	66	46	24	54	45
Myf5	3	118	18	7	60	219	760	189	172	1274	520	514	250	388	944	487	3	42	39	12	65	28	308	389	106	471	473	596	466	320	980	609	1	58	40	14	82	31	474	280	151	343	500	545	312	156	403	474
myod1 (Myod)	1	9	2	2	2	6	58	11	9	106	57	255	52	82	369	225	11	2	9	18	10	4	36	32	10	26	51	334	193	68	339	278	2	6	8	2	5	2	46	32	8	32	77	411	119	47	250	302
neurog3	4	35	9	14	41	107	26	16	16	20	18	31	18	16	13	18	5	42	46	58	78	35	10	26	26	33	16	22	30	15	36	22	11	68	61	60	119	50	25	30	17	13	18	25	29	16	28	18
not	99	699	445	440	953	1623	619	313	594	1116	456	176	80	330	344	143	110	764	1250	1734	841	669	324	391	539	1061	573	284	192	332	631	333	78	689	1319	867	1457	768	529	623	538	1183	595	292	174	141	515	331
nr2f1	2	15	11	11	10	18	15	6	17	16	15	14	8	17	13	7	4	17	5	18	23	9	10	16	13	20	14	5	14	14	23	11	11	13	13	16	20	14	10	12	10	17	12	8	8	11	13	4
nr4a1	93	27	17	18	18	49	16	16	20	14	19	15	9	15	8	13	187	30	43	85	28	24	12	22	17	22	16	15	13	21	17	18	87	18	54	40	26	26	12	18	15	19	15	18	20	12	25	27
ODC1	4450	8317	4250	4716	6147	20044	11718	7932	9549	11455	8960	6425	5232	9509	6152	5369	8364	6877	11159	14113	7945	6347	7004	12769	9241	11174	9785	8576	7846	10552	12146	9717	4928	7721	13481	9863	13967	9785	10425	14287	11265	11585	12496	8239	6302	3832	5154	8052
olig3	1	43	16	32	33	56	83	19	42	74	32	85	29	56	89	71	5	3	9	39	14	8	12	13	17	11	14	105	49	18	19	105	2	6	8	21	10	20	17	5	22	28	22	103	27	9	25	69
olig4 (ensembl says olig2)	3	18	5	16	16	69	44	15	8	19	40	20	19	19	27	46	0	13	29	27	17	15	31	18	9	22	26	32	29	16	23	32	1	20	31	16	35	17	30	23	8	14	35	48	29	13	17	32
osr1	4	95	18	23	19	197	123	95	54	17	107	57	71	70	17	48	5	86	60	33	13	38	65	119	66	19	80	84	103	65	41	94	9	86	37	21	9	62	104	63	74	11	119	118	73	44	32	97
osr2	2	139	78	38	13	269	170	179	102	68	129	85	77	80	40	73	2	87	142	30	6	41	91	246	126	57	118	90	108	104	51	71	1	113	117	21	13	56	110	151	114	39	158	125	72	34	46	63
otx2	0	564	115	169	49	1097	844	156	1191	200	612	541	97	1851	248	379	2	470	402	143	70	270	588	241	1019	288	673	794	211	1251	455	635	1	526	317	186	169	345	686	332	1248	506	1004	906	203	732	547	578
ovol2	38	88	45	48	57	179	174	152	112	87	111	58	95	127	49	66	52	67	122	137	82	55	78	235	129	94	125	80	107	131	85	103	46	69	134	90	128	85	124	262	163	134	158	109	95	47	72	79
phox2b	1	3	3	0	1	6	3	2	4	3	2	0	1	0	2	1	0	2	5	3	0	1	2	4	1	2	1	0	3	3	3	2	0	2	7	5	5	1	2	5	5	6	3	2	2	2	4	3
pitx2	1	39	12	12	0	62	44	16	28	10	26	16	7	32	14	20	3	21	31	6	5	9	30	25	47	7	34	19	11	33	10	13	2	32	30	14	2	18	27	15	35	5	29	29	4	29	20	30
post.1 (new)	1	4	4	0	5	14	20	9	6	20	25	78	43	8	84	65	3	2	7	4	10	5	11	47	3	25	17	102	84	23	126	87	2	2	3	1	7	3	25	32	7	21	11	113	96	16	84	161
pou3f3 (Xlpou2)	8	13	2	5	8	18	6	12	14	9	5	6	3	7	2	7	5	9	7	24	6	7	10	9	5	6	4	6	1	7	5	7	5	10	14	12	11	6	6	15	4	7	10	5	4	9	9	2
prdm1 (Xblimp1)	9	580	210	179	91	1218	789	322	568	415	655	325	136	370	306	238	12	403	483	217	124	233	457	488	527	384	464	316	181	346	432	466	8	451	496	205	212	240	496	461	398	463	597	386	159	143	366	347
rpl8	1146	1373	717	724	1071	3297	2269	1759	1766	2359	1841	1903	1792	2447	2152	1810	1837	980	1754	1892	1088	873	1177	2638	1438	2352	1745	2338	2550	2361	3655	2697	1003	1070	2272	1420	2307	1549	2043	3573	2288	2632	2564	2701	2636	1135	1790	2478
rxrb	280	364	179	295	268	861	563	296	535	564	413	371	245	645	466	389	560	376	519	829	421	314	343	502	599	605	493	563	361	702	759	609	330	357	614	549	617	393	486	565	693	596	591	533	319	293	461	493
sall1	16	253	131	112	205	714	544	295	279	601	400	350	269	276	353	244	19	193	291	267	204	171	315	597	329	444	336	368	397	323	523	399	19	239	362	200	353	236	434	462	300	342	426	413	276	153	417	324
sia1	3	37	7	23	14	60	41	18	18	17	20	18	7	11	7	9	6	30	50	72	29	37	20	23	20	15	23	14	10	9	7	11	5	51	54	26	46	27	21	19	10	17	17	9	12	4	10	6
sia2	6	43	23	34	32	91	31	28	30	24	31	18	19	30	27	20	11	45	53	106	30	30	24	35	26	23	25	35	18	25	25	19	8	30	66	35	40	22	15	42	31	26	33	27	13	14	18	21
sia3	5	41	34	19	24	110	19	13	21	19	20	12	12	18	14	8	12	44	57	40	36	29	24	30	30	15	19	15	13	18	16	21	21	41	41	29	41	34	13	26	17	10	18	16	12	20	21	18
snai1	82	1049	471	455	460	2466	1452	957	686	1540	1130	1047	573	761	1069	878	197	951	1236	1230	408	739	737	1299	617	901	962	1082	889	695	1076	923	84	848	1176	679	509	656	1066	1036	610	767	1128	1154	705	332	913	886
snai2 (Xslug)	5	5	5	3	4	9	6	5	4	6	5	19	9	4	6	13	21	10	21	23	11	7	2	16	8	5	3	20	19	6	23	14	12	10	24	4	8	8	3	17	11	7	10	16	26	2	23	37
sox1	5	22	23	17	21	28	29	22	31	30	22	18	9	25	17	11	16	17	30	39	24	16	19	29	31	10	19	21	17	25	27	24	5	24	31	23	31	14	16	25	28	21	23	17	19	10	18	14
sox17a	4	1427	649	341	315	3091	2326	1797	1105	969	1562	1167	1181	1124	638	872	6	914	1253	335	135	752	1038	2409	947	692	1513	1232	1459	998	937	1448	4	1194	1018	290	281	847	1475	1936	956	325	1863	1411	1251	415	630	1265
sox17b.1 (new)	1	292	181	137	106	865	584	384	150	144	259	173	194	170	95	147	5	428	687	289	97	375	339	954	265	215	563	314	364	199	211	320	10	593	726	217	317	608	597	748	431	123	697	347	334	98	129	259
sox17b.2	12	1955	1063	529	531	4011	2405	2191	1010	886	1472	796	959	689	366	634	19	1363	2271	996	382	1224	1096	2870	1079	707	1777	962	1272	964	656	1092	9	1622	2130	653	846	1759	1737	2365	1212	406	2161	931	1021	299	307	899
sox2	0	664	130	457	796	1594	1454	548	1065	1863	1063	718	434	1303	1148	630	0	582	343	1173	1204	649	995	972	1218	2119	1219	1017	732	1309	2143	1187	3	617	306	956	1699	851	1294	848	1339	2188	1527	1244	616	540	1294	922
sox21	1	76	37	34	41	155	131	43	44	68	105	74	50	116	64	55	6	47	106	115	70	52	56	108	71	50	71	86	84	93	107	106	3	79	176	104	115	82	112	111	78	58	137	129	64	67	81	73
Sox3	3430	6628	2763	4281	6048	16338	6156	2599	4132	7083	4510	2154	1128	3454	3853	1909	6114	6544	8178	14801	8306	6358	3968	4646	5666	7073	5121	2857	2205	3535	6520	3666	3535	6802	9534	9578	13024	7637	5418	4625	4526	6679	5653	3242	1993	1526	3352	2643
Sox7	109	63	49	37	44	165	41	38	33	32	39	19	23	13	8	24	378	128	226	317	112	112	30	76	73	54	40	26	36	31	37	38	91	67	118	99	93	57	27	71	46	18	35	31	47	16	27	25
sox9 (new)	141	50	42	27	37	81	39	24	38	33	32	33	20	52	29	29	176	35	75	131	41	25	10	35	27	33	18	45	42	37	41	39	144	40	131	52	51	35	19	37	27	32	26	44	31	12	47	61
szl	4	278	355	84	44	619	73	1195	282	230	51	76	572	124	62	99	1	140	837	140	38	89	96	2156	270	347	157	180	532	147	222	104	6	117	939	144	70	150	135	1764	257	266	100	85	693	44	185	98
t	0	239	140	50	110	523	527	350	183	749	370	202	265	207	341	174	0	195	379	62	47	108	297	758	206	509	461	334	401	214	643	366	1	233	368	99	91	178	504	567	210	452	464	308	318	121	486	280
t2 (Xbra3)	11	35	34	16	43	105	335	116	72	546	297	304	167	189	546	268	13	45	57	55	33	31	205	258	65	240	267	586	406	265	688	595	12	52	70	41	60	41	316	214	107	241	363	522	281	155	528	447
tbx3	13	25	9	12	16	27	28	122	31	36	31	91	164	106	67	59	8	17	20	17	20	13	29	167	43	53	29	107	188	79	161	83	11	29	20	28	40	30	43	147	47	67	51	108	339	94	254	99
Tbx6	15	12	2	2	9	12	59	23	9	32	47	149	70	35	166	108	8	4	5	8	4	4	24	65	4	24	38	170	136	38	144	154	3	4	7	7	5	3	23	35	14	20	74	181	110	16	133	170
tcf7l1	59	129	70	66	82	238	184	120	158	155	121	100	82	244	81	75	112	131	199	223	142	84	111	224	244	200	169	136	144	240	149	136	87	146	300	133	269	173	197	371	291	288	241	147	130	122	168	98
tfap2a	1	312	167	201	167	676	618	531	613	593	482	385	409	624	401	397	4	232	493	451	204	196	351	939	614	592	443	487	489	702	743	621	5	242	643	309	398	318	493	1207	869	767	719	617	509	275	643	416
tfap2b	3	10	2	7	3	9	11	8	3	7	6	4	3	1	4	4	1	7	7	6	0	5	9	5	10	8	5	0	3	4	3	6	1	6	8	7	3	2	4	6	3	2	11	3	2	3	3	4
trim33	784	971	574	538	661	2397	974	829	701	786	686	238	244	333	206	208	1433	889	1564	1822	911	676	531	1195	887	886	688	351	388	405	411	351	797	950	1754	1073	1307	803	701	1419	665	615	752	321	404	130	267	242
tsc22d1	274	694	424	429	593	1762	995	755	875	1016	694	312	291	438	349	283	559	682	1154	1075	703	495	629	1155	947	1079	703	409	415	645	524	435	284	632	1260	813	1374	715	762	1575	816	1155	889	422	352	136	356	333
tubb2b	6	8	3	8	7	15	23	10	10	23	12	15	7	10	10	9	8	7	15	13	12	4	8	17	12	17	15	19	12	10	21	14	5	6	9	10	8	6	10	13	9	7	19	19	8	6	13	18
VegT	941	3985	1985	1871	1653	8912	4504	3077	3498	5105	2864	1236	1299	2136	1318	950	2014	3242	5710	4535	1430	2284	2536	5511	4291	3822	3930	1540	2069	3003	2381	1756	1124	3668	5642	3198	2330	2883	3709	5292	3823	2739	4382	1147	1911	805	1192	1121
ventx1.2	13	695	524	149	172	1267	903	1405	315	835	600	656	783	348	529	569	19	395	1103	267	152	329	638	2050	395	802	732	693	776	490	1013	909	18	410	1110	269	347	352	853	1481	381	614	826	668	782	178	717	670
ventx2.1 [provisional]	7	5189	3606	2057	2573	10748	6247	6294	4035	8772	4475	4740	3098	4536	3631	3545	21	4020	8537	6969	3047	3249	3636	9911	4320	8698	4729	4685	3354	5004	6994	5149	17	3902	9610	3830	4996	3408	5763	8702	4513	7897	6363	5155	3501	2086	5406	4081
ventx2.2	4	5612	3692	2252	2902	11877	7389	6694	4375	9866	5217	5421	3421	5144	4533	4029	10	4520	9062	7963	3496	3687	4264	10026	4259	9628	5045	5434	3764	5298	8135	5922	5	4305	10330	4018	5401	3782	6398	8629	4744	8287	7017	5443	3949	2135	5917	4501
ventx3.1	6	263	222	43	90	693	208	353	53	146	172	132	146	37	71	101	1	192	441	138	94	188	111	370	73	180	143	168	151	86	165	156	6	261	444	86	139	167	179	357	76	128	152	164	120	25	97	138
ventx3.2	1	227	157	43	39	415	303	500	60	162	161	256	370	107	177	210	0	104	335	78	25	95	124	589	68	143	221	297	413	138	265	369	3	146	250	41	47	80	181	426	55	106	184	287	402	65	281	273
wnt8a	0	1034	439	98	326	2111	2090	1507	575	1660	1448	854	613	521	1245	586	1	528	873	145	377	448	1066	2647	639	1265	1343	937	803	879	2070	1359	1	641	855	113	559	376	1424	1665	592	708	1750	689	667	290	1235	950
wnt8b	3	7	4	9	5	17	22	18	15	10	13	14	9	17	13	18	3	11	11	13	12	7	12	27	18	13	9	13	11	19	22	20	4	10	17	12	15	7	12	15	15	13	20	17	8	11	18	12
xbp1	27	975	481	521	658	2187	1789	1256	1722	1974	1513	1089	978	2194	1365	911	57	752	1307	1339	762	591	1179	2397	1808	2200	1849	1671	1697	2270	2451	2151	23	685	1417	1305	1322	1079	1859	2699	2552	2200	2512	1667	1454	1161	1658	1393
zbtb12	19	20	23	25	38	76	54	39	33	47	43	41	37	43	55	32	34	38	52	55	42	25	30	68	37	66	41	50	43	43	58	69	11	37	47	34	50	35	36	78	39	64	52	43	51	20	49	63
zbtb17	496	576	322	333	369	1416	529	501	391	487	430	185	224	246	192	184	894	521	990	1149	531	452	315	746	525	518	448	237	308	367	284	272	523	655	1147	665	891	635	558	1104	522	492	523	285	348	113	213	204
zc3h3 [provisional]	87	81	50	51	56	198	95	71	86	119	83	50	35	64	65	36	144	96	132	221	85	65	63	132	121	111	84	72	65	75	91	69	76	94	204	128	126	104	95	166	109	106	100	63	56	35	73	51
zeb2 (Xsip1)	0	40	10	10	30	92	175	57	62	191	112	138	50	100	170	112	0	30	34	16	47	17	91	132	61	177	115	204	161	95	193	198	0	38	39	30	78	28	163	123	91	169	153	246	118	61	198	172
zgpat	77	76	34	50	59	177	48	22	35	57	45	24	10	19	21	18	140	69	87	163	73	52	27	24	57	54	34	22	11	28	40	25	77	79	110	67	83	68	41	47	52	40	49	23	7	4	21	28
zic1	1	338	164	262	480	965	539	112	379	476	394	265	134	440	348	254	1	445	431	744	760	379	393	191	482	556	418	335	294	379	282	422	8	501	647	608	1267	527	609	338	474	620	640	424	163	188	199	289
zic2	634	825	481	400	451	1659	1216	630	922	972	1033	574	268	898	693	400	1196	733	1156	1297	604	542	662	966	847	870	791	646	551	956	818	789	653	712	1273	747	799	553	762	944	762	742	978	734	442	318	743	601
zic3	9	1003	407	354	553	2475	2067	833	1056	1883	1560	757	558	1151	1233	726	5	766	1036	831	682	697	1148	1388	1023	1397	1540	1078	932	1146	1658	1399	8	1060	932	758	1193	841	1705	1283	1024	1274	2019	1241	734	415	1083	975
Zic5	8	19	6	4	8	21	33	11	22	21	14	26	19	60	21	24	20	9	19	21	13	7	13	22	14	15	21	28	15	45	38	33	5	12	23	14	16	7	21	18	21	16	25	42	6	33	31	34
znf143	245	299	181	165	193	740	167	165	155	156	146	34	28	50	23	29	502	290	441	640	292	215	149	282	249	208	162	46	66	71	49	46	283	271	565	358	428	279	150	333	156	141	180	53	42	20	19	28
znf217	693	607	331	327	437	1411	605	454	418	523	409	226	171	333	232	203	1250	603	930	1171	580	469	343	640	528	511	401	248	258	307	366	351	715	576	1168	651	877	479	438	683	362	481	479	312	219	121	350	230
znf384 (new)	306	460	249	273	386	1193	763	611	572	723	526	371	332	562	421	346	517	407	689	808	488	320	426	882	589	706	521	534	526	603	645	517	309	411	825	508	744	457	623	1001	598	703	687	502	487	204	439	403
znf395	756	1040	548	583	724	2547	959	817	739	780	706	272	392	447	264	258	1575	989	1663	2079	999	833	604	1434	1147	907	782	381	505	572	415	449	784	981	1905	1253	1508	958	848	1580	800	725	845	385	474	173	311	324
znf703	132	287	117	112	122	542	943	654	267	1218	700	667	777	502	1077	624	244	230	339	302	160	151	459	1205	331	762	733	771	1010	475	1163	931	117	234	332	219	239	178	733	886	354	795	855	937	1049	296	1081	754
Reporter Counts
Gene Name
POS_A(100)	10532	15340	12908	12879	13692	16020	13959	14958	16002	16358	16416	16896	12959	14271	12782	10593	14596	14479	13359	16360	15814	11984	16125	17878	16456	13031	15430	15591	14157	14266	17418	15227	14595	17958	17450	11817	14442	16366	16029	15729	16544	16423	15918	13692	14607	15834	16954	16570
POS_B(50)	3701	5332	4385	4409	4629	5545	4762	5124	5506	5667	5571	5993	4755	5464	4686	4041	5288	5318	4845	5817	5824	4309	5855	6460	6332	5068	6090	6171	5493	5597	6612	5842	5727	6922	6669	4393	5579	6480	6110	6349	6512	6564	6351	5520	5533	6064	6859	6310
POS_C(25)	2482	3743	3112	3108	3256	3908	3400	3611	3949	4068	4092	4330	3095	3761	3201	2634	3602	3649	3367	4050	3874	2910	4008	4481	4063	3285	3977	4006	3619	3662	4447	3834	3615	4585	4425	2972	3581	4141	3910	3999	4275	4108	4270	3468	3839	4103	4427	4180
POS_D(10)	532	837	666	619	704	831	660	752	847	870	871	887	633	772	640	507	724	754	696	818	853	601	809	1029	860	699	838	824	701	733	875	840	794	952	945	625	746	918	848	803	945	870	843	714	771	839	986	920
POS_E(5)	389	573	470	477	477	578	511	576	594	647	600	638	463	529	480	418	547	555	515	562	607	497	633	670	607	460	569	600	530	518	637	584	518	695	659	470	520	643	591	585	644	636	687	551	534	620	677	585
POS_F(2.5)	83	146	131	127	155	133	156	167	154	158	161	184	129	150	135	101	146	155	170	143	170	136	150	192	145	133	161	142	142	138	181	148	138	193	168	111	144	161	180	183	177	161	173	146	136	174	182	162
POS_G(1)	85	117	89	92	106	126	101	112	135	122	135	123	85	133	97	72	92	100	84	110	121	85	119	146	118	91	111	117	105	112	119	136	114	152	134	87	97	143	118	95	110	121	114	111	107	110	118	118
POS_H(0.5)	32	62	38	37	56	44	52	52	49	71	66	56	45	47	50	29	35	52	53	56	50	43	62	73	64	37	48	49	48	58	71	64	53	69	58	39	49	61	62	49	65	54	41	45	53	56	58	55
POS_I(0.25)	28	30	19	25	25	21	33	27	31	31	23	25	20	31	25	20	23	36	26	33	29	23	28	33	24	16	20	30	21	23	23	16	25	33	30	24	28	39	25	19	24	26	36	29	30	28	34	26
POS_J(0.1)	8	11	13	8	18	15	12	15	19	13	13	19	9	15	14	9	10	13	20	10	22	12	20	28	18	21	18	11	10	25	25	20	14	19	25	20	8	11	12	13	17	15	13	19	29	9	17	17
NEG_A(0)	4	8	5	7	9	7	10	10	8	7	11	13	8	9	6	3	6	11	8	8	6	4	14	9	9	8	8	8	5	3	15	11	4	7	6	5	10	5	2	5	7	8	12	10	7	9	5	16
NEG_B(0)	1	10	3	5	4	5	4	4	7	5	5	2	4	6	0	4	3	2	3	6	4	6	3	7	2	3	3	5	4	3	3	5	4	2	3	1	6	5	4	4	4	3	8	3	4	4	3	4
NEG_C(0)	0	1	0	1	1	1	3	3	1	0	0	0	2	0	1	0	0	1	3	1	3	0	0	1	0	0	2	1	2	1	0	0	1	2	0	2	1	1	3	2	2	4	1	2	1	0	0	1
NEG_D(0)	1	0	0	1	2	1	0	1	7	2	1	0	0	1	1	0	2	0	1	1	1	0	0	2	3	1	2	1	1	1	1	1	1	1	2	0	2	2	0	0	2	1	0	2	2	2	0	1
NEG_E(0)	3	3	3	3	4	7	3	6	5	8	3	8	6	4	1	6	0	5	4	6	8	3	4	5	2	5	6	3	3	3	7	7	4	3	14	6	6	7	8	7	11	6	7	4	6	4	5	1
NEG_F(0)	1	2	2	3	2	2	1	2	3	3	0	1	1	1	0	2	2	5	0	1	3	2	0	2	0	0	2	2	3	2	1	1	2	0	2	1	1	1	3	2	2	0	2	2	1	2	5	0
NEG_G(0)	3	3	0	2	2	2	4	0	2	1	3	2	1	0	5	2	2	5	1	6	3	4	4	1	6	1	0	3	6	0	2	6	0	3	6	1	0	3	1	2	3	7	2	2	5	1	3	3
NEG_H(0)	2	13	2	5	6	6	7	3	7	5	8	2	8	9	8	2	8	3	4	9	2	11	7	11	2	3	6	4	7	12	9	2	4	4	9	9	9	6	10	4	11	9	9	12	6	6	5	8
