# Supplementary material for: Inference of the Xenopus tropicalis embryonic regulatory network and spatial gene expression patterns
Source: BMC Syst Biol. 2014 Jan 8;8:3. doi: 10.1186/1752-0509-8-3 (PMC3896677; doi:10.1186/1752-0509-8-3)
Supplement: Additional file 5 — Xenbase image data. Source for the 28 genes of known spatial expression patterns and links to their pictures from Xenbase. [file 1752-0509-8-3-S5.xlsx]

## Sheet: Sheet1
gene	reference	stage	xenbase link
bix1.2	1	9, 10, 10.5	http://xenbase.org/common/showImage.do?imageId=23347
bmp4	2, 3, 4	10.5	http://xenbase.org/common/showImage.do?imageId=44502
ctnnb1	4, 5, 6	10.5
foxa1	7	11	http://xenbase.org/common/showImage.do?imageId=38116
foxa2	7	11	-
foxa4	8	11	http://xenbase.org/common/showImage.do?imageId=47341
foxh1	9
foxh1.2
frzb	10, 11	10.5	http://xenbase.org/common/showImage.do?imageId=38189
gata4	7, 13	10.25	http://xenbase.org/common/showImage.do?imageId=38557
gata5	12	10	http://xenbase.org/common/showImage.do?imageId=38408
gata6	13	10	http://xenbase.org/common/showImage.do?imageId=38243
gsc	14, 17	10.5	http://xenbase.org/common/showImage.do?imageId=38502
hhex	15, 25	10	http://xenbase.org/common/showImage.do?imageId=48868
hnf1b	-
lhx1	16, 17	10.5	http://xenbase.org/common/showImage.do?imageId=23991
mespb
mix1	17	10.5	http://xenbase.org/common/showImage.do?imageId=38504
mixer	18	10.5	http://xenbase.org/common/showImage.do?imageId=74488
msx1	19
myc
myf5
myod1
nodal3.1	20, 21	10.5	http://xenbase.org/common/showImage.do?imageId=3104
nodal6	22	10.5	http://xenbase.org/common/showImage.do?imageId=45759
otx2	17, 23, 24	10.5	http://xenbase.org/common/showImage.do?imageId=38047
sox17a	18	10	http://xenbase.org/common/showImage.do?imageId=22765
sox17b.1	17, 25	10+	http://xenbase.org/common/showImage.do?imageId=48508
sox21
sox7
t	18, 25, 26	10	http://xenbase.org/common/showImage.do?imageId=28103
vegt	17	10.5	http://xenbase.org/common/showImage.do?imageId=77151
ventx1.2	27	10.5	http://xenbase.org/common/showImage.do?imageId=38088
ventx2.2	28	10.5
wnt11	29	10.25	http://xenbase.org/common/showImage.do?imageId=44425
xbp1	30	10	http://xenbase.org/common/showImage.do?imageId=44419
