# Supplementary material for: Inference of the Xenopus tropicalis embryonic regulatory network and spatial gene expression patterns
Source: BMC Syst Biol. 2014 Jan 8;8:3. doi: 10.1186/1752-0509-8-3 (PMC3896677; doi:10.1186/1752-0509-8-3)
Supplement: Additional file 7 — Gentsch et al. gene expression data. Differential gene expression for the 36-gene subset after T/T2 double knockdown. [file 1752-0509-8-3-S7.xlsx]

## Sheet: Sheet1
	gene	fold change	log2 fold change	p-value	adjusted p-value*
Fold change > 1.5 folds	mespb	0.0237559	-5.39557	0.00288689	0.0436275
	mix1	0.223423	-2.16215	0.00130854	0.0241768
	bix1.2	0.244982	-2.02925	0.872691	1
	myod1	0.274715	-1.86399	9.53659e-11	1.85314e-08
	foxa4	0.434992	-1.20094	0.0175448	0.153175
	t	0.436063	-1.19739	1.2096e-06	8.1375e-05
	myf5	0.441732	-1.17876	0.000173885	0.00516932
	gsc	0.442694	-1.17562	0.0319342	0.225474
	sox21	1.56216	0.64354	0.00321407	0.0473705
	ventx1.2	1.58137	0.661178	0.127576	0.489102
	msx1	1.58947	0.668543	0.00166837	0.0291581
	ventx2.2	1.63454	0.708883	0.144508	0.521854
	wnt11	1.6445	0.717649	0.000896418	0.0183959
	bmp4	1.66211	0.73302	0.000169691	0.00508823
	vegt	1.71142	0.775194	0.0100376	0.104667
	foxh1	2.26244	1.17788	0.0935786	0.415661
	nodal6	2.76067	1.46502	0.505032	0.894563
	mixer	4.84649	2.27694	0.00497051	0.0649397
	nodal3.1	5.91527	2.56444	0.0272082	0.204306
Fold change < 1.5 folds	foxh1.2	0.764251	-0.387882	0.860806	1
	xbp1	0.803081	-0.316383	0.174556	0.574109
	sox7	0.894427	-0.160964	0.47326	0.878434
	foxa1	0.909812	-0.13636	0.593265	0.93718
	ctnnb1	0.955047	-0.0663567	0.712877	0.983062
	frzb	1.00666	0.00957704	0.992229	1
	myc	1.04266	0.0602651	0.734661	0.991433
	gata6	1.06172	0.0864009	0.569199	0.928752
	sox17a	1.06743	0.0941379	0.712371	0.983062
	sox17b.1	1.08766	0.12123	0.726442	0.988094
	gata4	1.09508	0.131043	0.540285	0.914641
	hnf1b	1.149	0.200384	0.455849	0.87088
	lhx1	1.17727	0.23544	0.490351	0.888339
	hhex	1.19914	0.262004	0.190023	0.599763
	otx2	1.29614	0.374224	0.0639353	0.339929
	foxa2	1.33653	0.418496	0.0326424	0.227773
	gata5	1.41288	0.498644	0.0280549	0.207477
